# Supplementary material for: Developmental series of gene expression clarifies maternal mRNA provisioning and maternal-to-zygotic transition in a reef-building coral
Source: BMC Genomics. 2021 Nov 11;22:815. doi: 10.1186/s12864-021-08114-y (PMC8588723; doi:10.1186/s12864-021-08114-y)
Supplement: Supplementary file 1 — Additional file 1 [file 12864_2021_8114_MOESM1_ESM.xlsx]

## Sheet: README
Coral MZT Supplementary Tables
Developmental series of gene expression clarifies maternal mRNA provisioning and maternal-to-zygotic transition in a reef-building coral
Chille E, Strand E, Neder M, Schmidt V, Sherman M, Mass T, Putnam HM
Table of Contents
Sheet	Descriptor
Table_S1	Table S1. Significant biological process, molecular function, and cellular component gene ontology terms for each life stage. Results are sorted by time point and then by p-value of over-represented terms.
Table_S2	Table S2. Significant biology process and molecular function gene ontology terms for the maternal mRNA complement. Results are sorted by time point, ontology, and p-value of over-represented terms.
Table_S3	Table S3. Significant biology process and molecular function gene ontology terms for the first wave of the MZT. Results are sorted by time point, ontology, and p-value of over-represented terms.
Table_S4	Table S4. Significant biology process and molecular function gene ontology terms for the second wave of the MZT. Results are sorted by time point, ontology, and p-value of over-represented terms.
Table_S5	Table S5. Significant biology process and molecular function gene ontology terms for the adult. Results are sorted by time point, ontology, and p-value of over-represented terms.
Table_S6	Table S6. Differential expression analysis results from the 12 biomarkers genes (Figures 6 (A) and 7 (B) with significant (padj<0.05) changes in gene expression between time points with log2FoldChange greater than absolute 1 (|log2FoldChange| > 1). Results are sorted by order by Figure 6 (A) and 7 (B), followed by life stage.
Table_S7	Table S7. Results from functional annotation of the genome using DIAMOND, InterProScan, Blast2GO, and Uniprot.
Table_S8	Table S8. Top 10 hits to developmental biomarkers (A) and methylation-related enzymes (B) in the M. capitata transcriptome. Results are sorted by order in Figures 6 (A) and 7 (B) followed by bitscore. Only the first entry for each enzyme was plotted to examine expression profiles.

## Sheet: Table_S1
Table S1. Significant biological process, molecular function, and cellular component gene ontology terms for each life stage. Results are sorted by time point and then by p-value of over-represented terms.
A) Unfertilized Eggs
lifestage	category	over_represented_pvalue	under_represented_pvalue	numDEInCat	numInCat	term	ontology
Unfertilized_egg	GO:0007034	1.42505e-05	0.999999	9	14	vacuolar transport	BP
Unfertilized_egg	GO:0046416	2.16078e-05	1	6	6	D-amino acid metabolic process	BP
Unfertilized_egg	GO:0000077	7.58741e-05	0.999996	7	10	DNA damage checkpoint	BP
Unfertilized_egg	GO:0035556	0.000183585	0.999916	39	146	intracellular signal transduction	BP
Unfertilized_egg	GO:0051382	0.0005519	0.999974	5	7	kinetochore assembly	BP
Unfertilized_egg	GO:0006281	0.000895438	0.999644	23	87	DNA repair	BP
Unfertilized_egg	GO:0006260	0.000935731	0.999721	15	45	DNA replication	BP
Unfertilized_egg	GO:0000387	0.00114196	0.999877	6	12	spliceosomal snRNP assembly	BP
Unfertilized_egg	GO:0000122	0.00161628	0.999968	3	4	negative regulation of transcription by RNA polymerase II	BP
Unfertilized_egg	GO:0006470	0.00236721	0.999147	17	55	protein dephosphorylation	BP
Unfertilized_egg	GO:0016579	0.00259824	0.999142	15	43	protein deubiquitination	BP
Unfertilized_egg	GO:0006352	0.00283896	0.9996	6	14	DNA-templated transcription, initiation	BP
Unfertilized_egg	GO:0019700	0.00326392	1	3	3	organic phosphonate catabolic process	BP
Unfertilized_egg	GO:0043044	0.00497232	1	3	3	ATP-dependent chromatin remodeling	BP
Unfertilized_egg	GO:0007096	0.00563343	1	2	2	regulation of exit from mitosis	BP
Unfertilized_egg	GO:0008033	0.00629614	0.998376	9	25	tRNA processing	BP
Unfertilized_egg	GO:0071479	0.00646244	1	2	2	cellular response to ionizing radiation	BP
Unfertilized_egg	GO:0045944	0.00788583	0.999303	4	7	positive regulation of transcription by RNA polymerase II	BP
Unfertilized_egg	GO:0006333	0.0081924	1	2	2	chromatin assembly or disassembly	BP
Unfertilized_egg	GO:1902600	0.00820934	0.998247	7	18	proton transmembrane transport	BP
Unfertilized_egg	GO:0034314	0.00827775	0.999176	4	8	Arp2/3 complex-mediated actin nucleation	BP
Unfertilized_egg	GO:0006481	0.00850007	1	2	2	C-terminal protein methylation	BP
Unfertilized_egg	GO:0006397	0.00882382	0.996984	12	38	mRNA processing	BP
Unfertilized_egg	GO:0009116	0.00889372	0.997764	8	23	nucleoside metabolic process	BP
Unfertilized_egg	GO:0006606	0.00903643	0.998851	5	9	protein import into nucleus	BP
Unfertilized_egg	GO:0006511	0.00944614	0.995764	19	70	ubiquitin-dependent protein catabolic process	BP
Unfertilized_egg	GO:0006506	0.00945144	0.998185	6	16	GPI anchor biosynthetic process	BP
Unfertilized_egg	GO:0031023	0.010014	1	2	2	microtubule organizing center organization	BP
Unfertilized_egg	GO:0006556	0.0106137	1	2	2	S-adenosylmethionine biosynthetic process	BP
Unfertilized_egg	GO:0098703	0.0109639	1	2	2	calcium ion import across plasma membrane	BP
Unfertilized_egg	GO:0006493	0.0122728	0.999477	3	4	protein O-linked glycosylation	BP
Unfertilized_egg	GO:0006120	0.0135603	1	2	2	mitochondrial electron transport, NADH to ubiquinone	BP
Unfertilized_egg	GO:0006226	0.0138656	1	2	2	dUMP biosynthetic process	BP
Unfertilized_egg	GO:0046081	0.0138656	1	2	2	dUTP catabolic process	BP
Unfertilized_egg	GO:0007098	0.0142488	0.998487	4	7	centrosome cycle	BP
Unfertilized_egg	GO:0023052	0.0151276	0.999299	3	4	signaling	BP
Unfertilized_egg	GO:0006269	0.0171355	0.999166	3	4	DNA replication, synthesis of RNA primer	BP
Unfertilized_egg	GO:0045132	0.0172629	1	2	2	meiotic chromosome segregation	BP
Unfertilized_egg	GO:0030036	0.0173499	0.999151	3	4	actin cytoskeleton organization	BP
Unfertilized_egg	GO:0051225	0.0174246	0.997015	5	11	spindle assembly	BP
Unfertilized_egg	GO:0006810	0.0176265	1	2	2	transport	BP
Unfertilized_egg	GO:0006457	0.0182861	0.992249	14	55	protein folding	BP
Unfertilized_egg	GO:0048478	0.0188147	1	2	2	replication fork protection	BP
Unfertilized_egg	GO:0009058	0.0196879	0.991628	14	52	biosynthetic process	BP
Unfertilized_egg	GO:0001932	0.0201639	1	2	2	regulation of protein phosphorylation	BP
Unfertilized_egg	GO:0006231	0.0204766	1	2	2	dTMP biosynthetic process	BP
Unfertilized_egg	GO:0048193	0.0207572	0.998428	3	5	Golgi vesicle transport	BP
Unfertilized_egg	GO:0055114	0.0212543	0.983259	135	819	oxidation-reduction process	BP
Unfertilized_egg	GO:0006182	0.022479	0.994838	6	15	cGMP biosynthetic process	BP
Unfertilized_egg	GO:0043065	0.0232373	1	2	2	positive regulation of apoptotic process	BP
Unfertilized_egg	GO:0001919	0.0241317	1	2	2	regulation of receptor recycling	BP
Unfertilized_egg	GO:0007040	0.0241317	1	2	2	lysosome organization	BP
Unfertilized_egg	GO:0042632	0.0241317	1	2	2	cholesterol homeostasis	BP
Unfertilized_egg	GO:0043410	0.0241317	1	2	2	positive regulation of MAPK cascade	BP
Unfertilized_egg	GO:0046168	0.0243372	1	2	2	glycerol-3-phosphate catabolic process	BP
Unfertilized_egg	GO:0002098	0.0246493	0.996551	4	8	tRNA wobble uridine modification	BP
Unfertilized_egg	GO:0006007	0.0256174	1	2	2	glucose catabolic process	BP
Unfertilized_egg	GO:0006172	0.027221	1	2	2	ADP biosynthetic process	BP
Unfertilized_egg	GO:0000723	0.0275393	0.992908	6	19	telomere maintenance	BP
Unfertilized_egg	GO:0000725	0.0276693	1	2	2	recombinational repair	BP
Unfertilized_egg	GO:0048034	0.0283881	1	2	2	heme O biosynthetic process	BP
Unfertilized_egg	GO:0000902	0.0283931	0.997561	3	5	cell morphogenesis	BP
Unfertilized_egg	GO:0006567	0.0284725	1	2	2	threonine catabolic process	BP
Unfertilized_egg	GO:0006535	0.0286928	1	2	2	cysteine biosynthetic process from serine	BP
Unfertilized_egg	GO:1902751	0.0286973	1	2	2	positive regulation of cell cycle G2/M phase transition	BP
Unfertilized_egg	GO:0006072	0.0287951	1	2	2	glycerol-3-phosphate metabolic process	BP
Unfertilized_egg	GO:0006360	0.0288142	1	2	2	transcription by RNA polymerase I	BP
Unfertilized_egg	GO:0007624	0.0289604	1	2	2	ultradian rhythm	BP
Unfertilized_egg	GO:0006499	0.0290959	1	2	2	N-terminal protein myristoylation	BP
Unfertilized_egg	GO:0007163	0.0291216	1	2	2	establishment or maintenance of cell polarity	BP
Unfertilized_egg	GO:0031124	0.0291245	1	2	2	mRNA 3'-end processing	BP
Unfertilized_egg	GO:0009052	0.0291414	1	2	2	pentose-phosphate shunt, non-oxidative branch	BP
Unfertilized_egg	GO:0034969	0.0291443	1	2	2	histone arginine methylation	BP
Unfertilized_egg	GO:0030705	0.0291444	1	2	2	cytoskeleton-dependent intracellular transport	BP
Unfertilized_egg	GO:0016192	0.0299347	0.98456	19	79	vesicle-mediated transport	BP
Unfertilized_egg	GO:0006468	0.030017	0.976651	111	615	protein phosphorylation	BP
Unfertilized_egg	GO:0006520	0.0330858	0.990023	7	22	cellular amino acid metabolic process	BP
Unfertilized_egg	GO:0022900	0.0353627	0.998561	2	3	electron transport chain	BP
Unfertilized_egg	GO:0006807	0.035385	0.991785	5	15	nitrogen compound metabolic process	BP
Unfertilized_egg	GO:0046488	0.0362323	0.996559	3	5	phosphatidylinositol metabolic process	BP
Unfertilized_egg	GO:0005978	0.0378207	0.996343	3	5	glycogen biosynthetic process	BP
Unfertilized_egg	GO:0000079	0.0440487	0.99797	2	3	regulation of cyclin-dependent protein serine/threonine kinase activity	BP
Unfertilized_egg	GO:0006351	0.0485505	0.979612	10	41	transcription, DNA-templated	BP
Unfertilized_egg	GO:0005634	2.95203e-05	0.999983	82	379	nucleus	CC
Unfertilized_egg	GO:0005829	7.71564e-05	0.999989	11	22	cytosol	CC
Unfertilized_egg	GO:0031966	0.000317782	0.999991	5	6	mitochondrial membrane	CC
Unfertilized_egg	GO:0033178	0.00129945	1	3	3	proton-transporting two-sector ATPase complex, catalytic domain	CC
Unfertilized_egg	GO:0005685	0.00215973	0.999927	4	5	U1 snRNP	CC
Unfertilized_egg	GO:0032299	0.00286526	1	3	3	ribonuclease H2 complex	CC
Unfertilized_egg	GO:0005739	0.00384254	0.998673	14	51	mitochondrion	CC
Unfertilized_egg	GO:0009331	0.00411363	1	3	3	glycerol-3-phosphate dehydrogenase complex	CC
Unfertilized_egg	GO:0005737	0.00426788	0.997482	46	218	cytoplasm	CC
Unfertilized_egg	GO:0009897	0.00494211	1	3	3	external side of plasma membrane	CC
Unfertilized_egg	GO:0008305	0.00497402	1	3	3	integrin complex	CC
Unfertilized_egg	GO:0005747	0.0050087	0.999849	3	4	mitochondrial respiratory chain complex I	CC
Unfertilized_egg	GO:0005783	0.00712492	0.997918	10	31	endoplasmic reticulum	CC
Unfertilized_egg	GO:0005885	0.00827775	0.999176	4	8	Arp2/3 protein complex	CC
Unfertilized_egg	GO:0043564	0.0112862	0.999534	3	4	Ku70:Ku80 complex	CC
Unfertilized_egg	GO:0005643	0.0116093	0.998214	5	11	nuclear pore	CC
Unfertilized_egg	GO:0008537	0.0195488	1	2	2	proteasome activator complex	CC
Unfertilized_egg	GO:0016272	0.0200863	0.996945	4	11	prefoldin complex	CC
Unfertilized_egg	GO:0030915	0.0221244	1	2	2	Smc5-Smc6 complex	CC
Unfertilized_egg	GO:0031965	0.0244616	1	2	2	nuclear membrane	CC
Unfertilized_egg	GO:0030880	0.027269	0.999041	2	3	RNA polymerase complex	CC
Unfertilized_egg	GO:0005814	0.0290883	1	2	2	centriole	CC
Unfertilized_egg	GO:0005658	0.0291444	1	2	2	alpha DNA polymerase:primase complex	CC
Unfertilized_egg	GO:0000220	0.0291444	1	2	2	vacuolar proton-transporting V-type ATPase, V0 domain	CC
Unfertilized_egg	GO:0005856	0.0310827	0.9875	11	40	cytoskeleton	CC
Unfertilized_egg	GO:0034998	0.0343991	0.998622	2	3	oligosaccharyltransferase I complex	CC
Unfertilized_egg	GO:0033588	0.0348418	0.996744	3	5	Elongator holoenzyme complex	CC
Unfertilized_egg	GO:0005952	0.0402864	0.998236	2	3	cAMP-dependent protein kinase complex	CC
Unfertilized_egg	GO:0000776	0.0408494	0.995226	3	6	kinetochore	CC
Unfertilized_egg	GO:0003884	2.16078e-05	1	6	6	D-amino-acid oxidase activity	MF
Unfertilized_egg	GO:0035091	0.000183092	0.999948	18	49	phosphatidylinositol binding	MF
Unfertilized_egg	GO:0015035	0.000682444	0.999878	9	23	protein disulfide oxidoreductase activity	MF
Unfertilized_egg	GO:0004725	0.000805017	0.999714	20	62	protein tyrosine phosphatase activity	MF
Unfertilized_egg	GO:0004674	0.000818726	0.999709	20	62	protein serine/threonine kinase activity	MF
Unfertilized_egg	GO:0008017	0.00106817	0.999558	25	83	microtubule binding	MF
Unfertilized_egg	GO:0003684	0.00108036	0.999805	9	20	damaged DNA binding	MF
Unfertilized_egg	GO:0043015	0.00123956	0.999896	6	9	gamma-tubulin binding	MF
Unfertilized_egg	GO:0042802	0.00155704	0.999906	5	7	identical protein binding	MF
Unfertilized_egg	GO:0004843	0.00196698	0.999314	17	51	thiol-dependent ubiquitin-specific protease activity	MF
Unfertilized_egg	GO:0004672	0.001976	0.998714	78	389	protein kinase activity	MF
Unfertilized_egg	GO:0061630	0.00227687	0.999501	9	25	ubiquitin protein ligase activity	MF
Unfertilized_egg	GO:0003682	0.0024321	0.999649	7	13	chromatin binding	MF
Unfertilized_egg	GO:0015078	0.0025661	0.999594	7	15	proton transmembrane transporter activity	MF
Unfertilized_egg	GO:0004364	0.00266283	0.999731	5	10	glutathione transferase activity	MF
Unfertilized_egg	GO:0000287	0.00293092	0.999006	15	46	magnesium ion binding	MF
Unfertilized_egg	GO:0004523	0.00342521	0.999763	4	7	RNA-DNA hybrid ribonuclease activity	MF
Unfertilized_egg	GO:0042578	0.00366452	0.999855	4	5	phosphoric ester hydrolase activity	MF
Unfertilized_egg	GO:0008483	0.00414822	0.999614	5	8	transaminase activity	MF
Unfertilized_egg	GO:0005542	0.00425149	0.999879	3	4	folic acid binding	MF
Unfertilized_egg	GO:0004784	0.00460426	1	3	3	superoxide dismutase activity	MF
Unfertilized_egg	GO:0030695	0.00497379	1	3	3	GTPase regulator activity	MF
Unfertilized_egg	GO:0017110	0.00592826	1	2	2	nucleoside-diphosphatase activity	MF
Unfertilized_egg	GO:0051287	0.0061544	0.998267	10	29	NAD binding	MF
Unfertilized_egg	GO:0003714	0.00689198	0.999765	3	4	transcription corepressor activity	MF
Unfertilized_egg	GO:0003779	0.00705333	0.997652	12	39	actin binding	MF
Unfertilized_egg	GO:0016791	0.00775668	0.997523	11	36	phosphatase activity	MF
Unfertilized_egg	GO:0004671	0.00850007	1	2	2	protein C-terminal S-isoprenylcysteine carboxyl O-methyltransferase activity	MF
Unfertilized_egg	GO:0004045	0.00887259	0.999517	3	5	aminoacyl-tRNA hydrolase activity	MF
Unfertilized_egg	GO:0030170	0.0105391	0.995335	18	66	pyridoxal phosphate binding	MF
Unfertilized_egg	GO:0044877	0.0105898	0.999574	3	4	protein-containing complex binding	MF
Unfertilized_egg	GO:0004478	0.0106137	1	2	2	methionine adenosyltransferase activity	MF
Unfertilized_egg	GO:0042162	0.0112862	0.999534	3	4	telomeric DNA binding	MF
Unfertilized_egg	GO:0017176	0.0127662	0.999201	3	5	phosphatidylinositol N-acetylglucosaminyltransferase activity	MF
Unfertilized_egg	GO:0004144	0.0129816	0.99659	7	31	diacylglycerol O-acyltransferase activity	MF
Unfertilized_egg	GO:0017056	0.0131062	0.998645	4	7	structural constituent of nuclear pore	MF
Unfertilized_egg	GO:0004170	0.0138656	1	2	2	dUTP diphosphatase activity	MF
Unfertilized_egg	GO:0003713	0.0161537	0.997095	5	13	transcription coactivator activity	MF
Unfertilized_egg	GO:0003678	0.0181358	0.994204	9	29	DNA helicase activity	MF
Unfertilized_egg	GO:0016627	0.0182056	0.996024	6	15	oxidoreductase activity, acting on the CH-CH group of donors	MF
Unfertilized_egg	GO:0004799	0.0204766	1	2	2	thymidylate synthase activity	MF
Unfertilized_egg	GO:0003841	0.0207679	1	2	2	1-acylglycerol-3-phosphate O-acyltransferase activity	MF
Unfertilized_egg	GO:0004637	0.0213588	1	2	2	phosphoribosylamine-glycine ligase activity	MF
Unfertilized_egg	GO:0005484	0.0216321	0.997098	4	8	SNAP receptor activity	MF
Unfertilized_egg	GO:0009039	0.0216379	1	2	2	urease activity	MF
Unfertilized_egg	GO:0009055	0.0218682	0.992579	9	34	electron transfer activity	MF
Unfertilized_egg	GO:0047304	0.0221522	1	2	2	2-aminoethylphosphonate-pyruvate transaminase activity	MF
Unfertilized_egg	GO:1990380	0.0226567	1	2	2	Lys48-specific deubiquitinase activity	MF
Unfertilized_egg	GO:0004617	0.0232619	1	2	2	phosphoglycerate dehydrogenase activity	MF
Unfertilized_egg	GO:0008425	0.0232867	1	2	2	2-polyprenyl-6-methoxy-1,4-benzoquinone methyltransferase activity	MF
Unfertilized_egg	GO:0019829	0.02349	0.997806	3	6	ATPase-coupled cation transmembrane transporter activity	MF
Unfertilized_egg	GO:0003777	0.0242787	0.98779	19	78	microtubule motor activity	MF
Unfertilized_egg	GO:0004367	0.0243372	1	2	2	glycerol-3-phosphate dehydrogenase [NAD+] activity	MF
Unfertilized_egg	GO:0000900	0.0248248	1	2	2	translation repressor activity, mRNA regulatory element binding	MF
Unfertilized_egg	GO:0004519	0.02496	0.995103	5	12	endonuclease activity	MF
Unfertilized_egg	GO:0004619	0.0256174	1	2	2	phosphoglycerate mutase activity	MF
Unfertilized_egg	GO:0000030	0.026333	0.997806	3	5	mannosyltransferase activity	MF
Unfertilized_egg	GO:0070403	0.0266362	0.99439	5	14	NAD+ binding	MF
Unfertilized_egg	GO:0016151	0.0268172	0.995883	4	9	nickel cation binding	MF
Unfertilized_egg	GO:0008495	0.0283881	1	2	2	protoheme IX farnesyltransferase activity	MF
Unfertilized_egg	GO:0008890	0.0284725	1	2	2	glycine C-acetyltransferase activity	MF
Unfertilized_egg	GO:0019136	0.0289804	1	2	2	deoxynucleoside kinase activity	MF
Unfertilized_egg	GO:0004833	0.0290362	1	2	2	tryptophan 2,3-dioxygenase activity	MF
Unfertilized_egg	GO:0004491	0.0290784	1	2	2	methylmalonate-semialdehyde dehydrogenase (acylating) activity	MF
Unfertilized_egg	GO:0004379	0.0290959	1	2	2	glycylpeptide N-tetradecanoyltransferase activity	MF
Unfertilized_egg	GO:0004373	0.0291171	1	2	2	glycogen (starch) synthase activity	MF
Unfertilized_egg	GO:0004698	0.0291216	1	2	2	calcium-dependent protein kinase C activity	MF
Unfertilized_egg	GO:0031491	0.0291345	1	2	2	nucleosome binding	MF
Unfertilized_egg	GO:0004751	0.0291414	1	2	2	ribose-5-phosphate isomerase activity	MF
Unfertilized_egg	GO:0003860	0.0291428	1	2	2	3-hydroxyisobutyryl-CoA hydrolase activity	MF
Unfertilized_egg	GO:0008469	0.0291443	1	2	2	histone-arginine N-methyltransferase activity	MF
Unfertilized_egg	GO:0005049	0.0291444	1	2	2	nuclear export signal receptor activity	MF
Unfertilized_egg	GO:0003989	0.0291444	1	2	2	acetyl-CoA carboxylase activity	MF
Unfertilized_egg	GO:0004383	0.0302091	0.992391	6	16	guanylate cyclase activity	MF
Unfertilized_egg	GO:0046961	0.0309382	0.996773	3	6	proton-transporting ATPase activity, rotational mechanism	MF
Unfertilized_egg	GO:0004017	0.0319313	0.996626	3	6	adenylate kinase activity	MF
Unfertilized_egg	GO:0003887	0.0319363	0.991582	6	18	DNA-directed DNA polymerase activity	MF
Unfertilized_egg	GO:0005543	0.0326327	0.997032	3	5	phospholipid binding	MF
Unfertilized_egg	GO:0016888	0.0330826	0.998704	2	3	endodeoxyribonuclease activity, producing 5'-phosphomonoesters	MF
Unfertilized_egg	GO:0015075	0.0357014	0.99663	3	5	ion transmembrane transporter activity	MF
Unfertilized_egg	GO:0016491	0.0362699	0.975068	48	268	oxidoreductase activity	MF
Unfertilized_egg	GO:0017048	0.0378779	0.996335	3	5	Rho GTPase binding	MF
Unfertilized_egg	GO:0008603	0.0402864	0.998236	2	3	cAMP-dependent protein kinase regulator activity	MF
Unfertilized_egg	GO:0046982	0.0405043	0.983445	10	43	protein heterodimerization activity	MF
Unfertilized_egg	GO:0004719	0.0411572	0.997458	2	4	protein-L-isoaspartate (D-aspartate) O-methyltransferase activity	MF
Unfertilized_egg	GO:0003899	0.0447518	0.987173	6	18	DNA-directed 5'-3' RNA polymerase activity	MF
Unfertilized_egg	GO:0005524	0.0464697	0.960267	240	1441	ATP binding	MF
Unfertilized_egg	GO:0016798	0.0471146	0.994157	3	6	hydrolase activity, acting on glycosyl bonds	MF
Unfertilized_egg	GO:0003824	0.0477153	0.969514	31	176	catalytic activity	MF
Unfertilized_egg	GO:0005096	0.0482814	0.980154	10	35	GTPase activator activity	MF
B) Fertilized Eggs
lifestage	category	over_represented_pvalue	under_represented_pvalue	numDEInCat	numInCat	term	ontology
Fertilized_egg	GO:0046416	4.86772e-07	1	6	6	D-amino acid metabolic process	BP
Fertilized_egg	GO:0007034	0.000168118	0.999987	6	14	vacuolar transport	BP
Fertilized_egg	GO:0000387	0.000350198	0.999976	5	12	spliceosomal snRNP assembly	BP
Fertilized_egg	GO:0034453	0.00043173	1	3	3	microtubule anchoring	BP
Fertilized_egg	GO:0034314	0.000664902	0.999968	4	8	Arp2/3 complex-mediated actin nucleation	BP
Fertilized_egg	GO:0015986	0.000700955	0.999918	6	19	ATP synthesis coupled proton transport	BP
Fertilized_egg	GO:0006493	0.0019094	0.99996	3	4	protein O-linked glycosylation	BP
Fertilized_egg	GO:0006807	0.00199365	0.999776	5	15	nitrogen compound metabolic process	BP
Fertilized_egg	GO:0023052	0.00232831	0.999947	3	4	signaling	BP
Fertilized_egg	GO:0006120	0.00289956	1	2	2	mitochondrial electron transport, NADH to ubiquinone	BP
Fertilized_egg	GO:0006839	0.00435728	1	2	2	mitochondrial transport	BP
Fertilized_egg	GO:0045132	0.00447336	1	2	2	meiotic chromosome segregation	BP
Fertilized_egg	GO:0006520	0.00476812	0.999145	6	22	cellular amino acid metabolic process	BP
Fertilized_egg	GO:0006695	0.00490711	0.999903	2	4	cholesterol biosynthetic process	BP
Fertilized_egg	GO:0000122	0.00527064	0.999892	2	4	negative regulation of transcription by RNA polymerase II	BP
Fertilized_egg	GO:0000027	0.00551906	1	2	2	ribosomal large subunit assembly	BP
Fertilized_egg	GO:0043065	0.00586782	1	2	2	positive regulation of apoptotic process	BP
Fertilized_egg	GO:0001919	0.00617218	1	2	2	regulation of receptor recycling	BP
Fertilized_egg	GO:0007040	0.00617218	1	2	2	lysosome organization	BP
Fertilized_egg	GO:0042632	0.00617218	1	2	2	cholesterol homeostasis	BP
Fertilized_egg	GO:0043410	0.00617218	1	2	2	positive regulation of MAPK cascade	BP
Fertilized_egg	GO:0006007	0.00649695	1	2	2	glucose catabolic process	BP
Fertilized_egg	GO:0009058	0.00670771	0.99791	10	52	biosynthetic process	BP
Fertilized_egg	GO:0048034	0.00754033	1	2	2	heme O biosynthetic process	BP
Fertilized_egg	GO:0006360	0.00781394	1	2	2	transcription by RNA polymerase I	BP
Fertilized_egg	GO:0030705	0.00940612	1	2	2	cytoskeleton-dependent intracellular transport	BP
Fertilized_egg	GO:0006886	0.00947951	0.996026	15	91	intracellular protein transport	BP
Fertilized_egg	GO:0006464	0.00982591	0.997539	7	33	cellular protein modification process	BP
Fertilized_egg	GO:0042773	0.0107714	0.999771	2	3	ATP synthesis coupled electron transport	BP
Fertilized_egg	GO:0016192	0.0116437	0.995346	13	79	vesicle-mediated transport	BP
Fertilized_egg	GO:0006122	0.0139309	0.999524	2	4	mitochondrial electron transport, ubiquinol to cytochrome c	BP
Fertilized_egg	GO:0006096	0.0146248	0.99788	4	13	glycolytic process	BP
Fertilized_egg	GO:0006506	0.0158447	0.997533	4	16	GPI anchor biosynthetic process	BP
Fertilized_egg	GO:0019700	0.0160784	0.999577	2	3	organic phosphonate catabolic process	BP
Fertilized_egg	GO:0006002	0.01816	0.999489	2	3	fructose 6-phosphate metabolic process	BP
Fertilized_egg	GO:0006014	0.0190672	0.999449	2	3	D-ribose metabolic process	BP
Fertilized_egg	GO:0016197	0.0193512	0.999436	2	3	endosomal transport	BP
Fertilized_egg	GO:0032008	0.0195641	0.999427	2	3	positive regulation of TOR signaling	BP
Fertilized_egg	GO:0071230	0.0195641	0.999427	2	3	cellular response to amino acid stimulus	BP
Fertilized_egg	GO:0015693	0.0199358	0.99941	2	3	magnesium ion transport	BP
Fertilized_egg	GO:0015689	0.01999	0.99917	2	4	molybdate ion transport	BP
Fertilized_egg	GO:0045947	0.023752	0.998918	2	4	negative regulation of translational initiation	BP
Fertilized_egg	GO:0006006	0.0237826	0.998916	2	4	glucose metabolic process	BP
Fertilized_egg	GO:0006376	0.0242392	0.999201	2	3	mRNA splice site selection	BP
Fertilized_egg	GO:0006303	0.0250045	0.997213	3	8	double-strand break repair via nonhomologous end joining	BP
Fertilized_egg	GO:0030163	0.025237	0.997177	3	8	protein catabolic process	BP
Fertilized_egg	GO:0048747	0.030333	1	1	1	muscle fiber development	BP
Fertilized_egg	GO:0006397	0.0308681	0.99009	7	38	mRNA processing	BP
Fertilized_egg	GO:0000723	0.0339264	0.993121	4	19	telomere maintenance	BP
Fertilized_egg	GO:0006094	0.0342473	0.998092	2	4	gluconeogenesis	BP
Fertilized_egg	GO:0006913	0.0343377	0.998084	2	4	nucleocytoplasmic transport	BP
Fertilized_egg	GO:0006298	0.0353065	0.993038	4	15	mismatch repair	BP
Fertilized_egg	GO:0006779	0.0353201	0.997998	2	4	porphyrin-containing compound biosynthetic process	BP
Fertilized_egg	GO:0036297	0.0365961	0.997884	2	4	interstrand cross-link repair	BP
Fertilized_egg	GO:0032324	0.0367556	1	1	1	molybdopterin cofactor biosynthetic process	BP
Fertilized_egg	GO:0006777	0.0383773	0.997373	2	5	Mo-molybdopterin cofactor biosynthetic process	BP
Fertilized_egg	GO:0006281	0.0388307	0.982749	11	87	DNA repair	BP
Fertilized_egg	GO:0006555	0.0392155	0.997644	2	4	methionine metabolic process	BP
Fertilized_egg	GO:1902600	0.0394919	0.991663	4	18	proton transmembrane transport	BP
Fertilized_egg	GO:0006606	0.0416297	0.994072	3	9	protein import into nucleus	BP
Fertilized_egg	GO:0006352	0.0427316	0.993189	3	14	DNA-templated transcription, initiation	BP
Fertilized_egg	GO:0051259	0.042897	1	1	1	protein complex oligomerization	BP
Fertilized_egg	GO:0048193	0.0439904	0.996752	2	5	Golgi vesicle transport	BP
Fertilized_egg	GO:0035556	0.0452422	0.975035	18	146	intracellular signal transduction	BP
Fertilized_egg	GO:0006260	0.0462156	0.983577	7	45	DNA replication	BP
Fertilized_egg	GO:0006457	0.0464465	0.982041	8	55	protein folding	BP
Fertilized_egg	GO:0006633	0.0469153	0.992986	3	9	fatty acid biosynthetic process	BP
Fertilized_egg	GO:0061484	0.0495812	1	1	1	hematopoietic stem cell homeostasis	BP
Fertilized_egg	GO:0031966	1.60615e-07	1	6	6	mitochondrial membrane	CC
Fertilized_egg	GO:0005737	2.89519e-07	1	39	218	cytoplasm	CC
Fertilized_egg	GO:0005829	0.000118116	0.999986	8	22	cytosol	CC
Fertilized_egg	GO:0032299	0.000370097	1	3	3	ribonuclease H2 complex	CC
Fertilized_egg	GO:0005747	0.000658391	0.99999	3	4	mitochondrial respiratory chain complex I	CC
Fertilized_egg	GO:0005885	0.000664902	0.999968	4	8	Arp2/3 protein complex	CC
Fertilized_egg	GO:0005740	0.000910375	0.999985	3	4	mitochondrial envelope	CC
Fertilized_egg	GO:0000276	0.000969944	0.999948	4	8	mitochondrial proton-transporting ATP synthase complex, coupling factor F(o)	CC
Fertilized_egg	GO:0001405	0.00245632	1	2	2	PAM complex, Tim23 associated import motor	CC
Fertilized_egg	GO:0031965	0.0061793	1	2	2	nuclear membrane	CC
Fertilized_egg	GO:0030880	0.00731891	0.999873	2	3	RNA polymerase complex	CC
Fertilized_egg	GO:0034998	0.00873171	0.999834	2	3	oligosaccharyltransferase I complex	CC
Fertilized_egg	GO:0000220	0.00976552	1	2	2	vacuolar proton-transporting V-type ATPase, V0 domain	CC
Fertilized_egg	GO:0005815	0.0110653	0.999228	3	6	microtubule organizing center	CC
Fertilized_egg	GO:0030896	0.0173991	0.999522	2	3	checkpoint clamp complex	CC
Fertilized_egg	GO:0000178	0.0176512	0.999511	2	3	exosome (RNase complex)	CC
Fertilized_egg	GO:0048188	0.0221167	0.999307	2	3	Set1C/COMPASS complex	CC
Fertilized_egg	GO:0071986	0.0229568	0.998973	2	4	Ragulator complex	CC
Fertilized_egg	GO:0043564	0.0302379	0.998427	2	4	Ku70:Ku80 complex	CC
Fertilized_egg	GO:0005666	0.0312517	0.998345	2	4	RNA polymerase III complex	CC
Fertilized_egg	GO:0005892	0.0325873	1	1	1	acetylcholine-gated channel complex	CC
Fertilized_egg	GO:0043240	0.0365961	0.997884	2	4	Fanconi anaemia nuclear complex	CC
Fertilized_egg	GO:0005615	0.0440129	0.990564	4	16	extracellular space	CC
Fertilized_egg	GO:0003884	4.86772e-07	1	6	6	D-amino-acid oxidase activity	MF
Fertilized_egg	GO:0015078	3.26107e-06	1	8	15	proton transmembrane transporter activity	MF
Fertilized_egg	GO:0008483	0.000203298	0.999991	5	8	transaminase activity	MF
Fertilized_egg	GO:0004129	0.000204128	0.999988	5	11	cytochrome-c oxidase activity	MF
Fertilized_egg	GO:0004523	0.000232799	0.999992	4	7	RNA-DNA hybrid ribonuclease activity	MF
Fertilized_egg	GO:0003684	0.00043632	0.999944	7	20	damaged DNA binding	MF
Fertilized_egg	GO:0016627	0.000696968	0.999924	6	15	oxidoreductase activity, acting on the CH-CH group of donors	MF
Fertilized_egg	GO:0017056	0.0012795	0.999933	4	7	structural constituent of nuclear pore	MF
Fertilized_egg	GO:0035091	0.0014443	0.999616	11	49	phosphatidylinositol binding	MF
Fertilized_egg	GO:0042802	0.00148432	0.999919	4	7	identical protein binding	MF
Fertilized_egg	GO:0005484	0.00211611	0.999858	4	8	SNAP receptor activity	MF
Fertilized_egg	GO:0016151	0.00261981	0.9998	4	9	nickel cation binding	MF
Fertilized_egg	GO:0000030	0.00417009	0.999829	3	5	mannosyltransferase activity	MF
Fertilized_egg	GO:0004345	0.00447362	1	2	2	glucose-6-phosphate dehydrogenase activity	MF
Fertilized_egg	GO:0004631	0.00490711	0.999903	2	4	phosphomevalonate kinase activity	MF
Fertilized_egg	GO:0008017	0.00518035	0.997988	15	83	microtubule binding	MF
Fertilized_egg	GO:0008121	0.00554308	0.999917	2	3	ubiquinol-cytochrome-c reductase activity	MF
Fertilized_egg	GO:0047304	0.00571153	1	2	2	2-aminoethylphosphonate-pyruvate transaminase activity	MF
Fertilized_egg	GO:0015075	0.00571312	0.999736	3	5	ion transmembrane transporter activity	MF
Fertilized_egg	GO:1990380	0.00572654	1	2	2	Lys48-specific deubiquitinase activity	MF
Fertilized_egg	GO:0004617	0.00587467	1	2	2	phosphoglycerate dehydrogenase activity	MF
Fertilized_egg	GO:0008425	0.00588016	1	2	2	2-polyprenyl-6-methoxy-1,4-benzoquinone methyltransferase activity	MF
Fertilized_egg	GO:0009039	0.0061238	1	2	2	urease activity	MF
Fertilized_egg	GO:0000900	0.00629081	1	2	2	translation repressor activity, mRNA regulatory element binding	MF
Fertilized_egg	GO:0004619	0.00649695	1	2	2	phosphoglycerate mutase activity	MF
Fertilized_egg	GO:0043015	0.00661314	0.99934	4	9	gamma-tubulin binding	MF
Fertilized_egg	GO:0042578	0.00747985	0.999618	3	5	phosphoric ester hydrolase activity	MF
Fertilized_egg	GO:0008495	0.00754033	1	2	2	protoheme IX farnesyltransferase activity	MF
Fertilized_egg	GO:0004491	0.00846139	1	2	2	methylmalonate-semialdehyde dehydrogenase (acylating) activity	MF
Fertilized_egg	GO:0003860	0.00876333	1	2	2	3-hydroxyisobutyryl-CoA hydrolase activity	MF
Fertilized_egg	GO:0004719	0.0091832	0.999748	2	4	protein-L-isoaspartate (D-aspartate) O-methyltransferase activity	MF
Fertilized_egg	GO:0015035	0.00924301	0.998356	5	23	protein disulfide oxidoreductase activity	MF
Fertilized_egg	GO:0003989	0.00971768	1	2	2	acetyl-CoA carboxylase activity	MF
Fertilized_egg	GO:0017069	0.0123332	0.999605	2	4	snRNA binding	MF
Fertilized_egg	GO:0004861	0.0168444	0.9992	2	6	cyclin-dependent protein serine/threonine kinase inhibitor activity	MF
Fertilized_egg	GO:0003872	0.01816	0.999489	2	3	6-phosphofructokinase activity	MF
Fertilized_egg	GO:0009055	0.0185426	0.995243	6	34	electron transfer activity	MF
Fertilized_egg	GO:0004747	0.0190672	0.999449	2	3	ribokinase activity	MF
Fertilized_egg	GO:0015095	0.0199358	0.99941	2	3	magnesium ion transmembrane transporter activity	MF
Fertilized_egg	GO:0015098	0.01999	0.99917	2	4	molybdate ion transmembrane transporter activity	MF
Fertilized_egg	GO:0004784	0.0204017	0.999388	2	3	superoxide dismutase activity	MF
Fertilized_egg	GO:0003678	0.0210908	0.994527	6	29	DNA helicase activity	MF
Fertilized_egg	GO:0009374	0.0227821	0.998985	2	4	biotin binding	MF
Fertilized_egg	GO:0004045	0.0238311	0.998744	2	5	aminoacyl-tRNA hydrolase activity	MF
Fertilized_egg	GO:0030695	0.0250142	0.999161	2	3	GTPase regulator activity	MF
Fertilized_egg	GO:0016765	0.027046	0.998677	2	4	transferase activity, transferring alkyl or aryl (other than methyl) groups	MF
Fertilized_egg	GO:0016758	0.0272345	0.998663	2	4	transferase activity, transferring hexosyl groups	MF
Fertilized_egg	GO:0004144	0.0280654	0.994346	4	31	diacylglycerol O-acyltransferase activity	MF
Fertilized_egg	GO:0003908	0.0287663	1	1	1	methylated-DNA-[protein]-cysteine S-methyltransferase activity	MF
Fertilized_egg	GO:0017176	0.0298037	0.998225	2	5	phosphatidylinositol N-acetylglucosaminyltransferase activity	MF
Fertilized_egg	GO:0042162	0.0302379	0.998427	2	4	telomeric DNA binding	MF
Fertilized_egg	GO:0000287	0.0323128	0.988524	8	46	magnesium ion binding	MF
Fertilized_egg	GO:0004866	0.033975	0.995724	3	8	endopeptidase inhibitor activity	MF
Fertilized_egg	GO:0052381	0.034863	1	1	1	tRNA dimethylallyltransferase activity	MF
Fertilized_egg	GO:0030983	0.0353065	0.993038	4	15	mismatched DNA binding	MF
Fertilized_egg	GO:0017022	0.0376243	1	1	1	myosin binding	MF
Fertilized_egg	GO:0071949	0.0383154	0.988471	6	31	FAD binding	MF
Fertilized_egg	GO:0003755	0.038326	0.986947	7	44	peptidyl-prolyl cis-trans isomerase activity	MF
Fertilized_egg	GO:0004489	0.0392155	0.997644	2	4	methylenetetrahydrofolate reductase (NAD(P)H) activity	MF
Fertilized_egg	GO:0004435	0.0430057	0.993795	3	9	phosphatidylinositol phospholipase C activity	MF
Fertilized_egg	GO:0008137	0.0431908	0.99301	3	15	NADH dehydrogenase (ubiquinone) activity	MF
Fertilized_egg	GO:0106073	0.0493354	1	1	1	dolichyl pyrophosphate Glc2Man9GlcNAc2 alpha-1,2-glucosyltransferase activity	MF
C) Cleavage
lifestage	category	over_represented_pvalue	under_represented_pvalue	numDEInCat	numInCat	term	ontology
Cleavage	GO:0035556	1.18788e-06	1	24	146	intracellular signal transduction	BP
Cleavage	GO:0090481	1.96574e-06	1	5	6	pyrimidine nucleotide-sugar transmembrane transport	BP
Cleavage	GO:0006139	6.57571e-06	0.999999	10	35	nucleobase-containing compound metabolic process	BP
Cleavage	GO:0046856	6.48516e-05	0.999997	5	9	phosphatidylinositol dephosphorylation	BP
Cleavage	GO:0016311	0.000307949	0.99997	6	18	dephosphorylation	BP
Cleavage	GO:0008299	0.00131788	0.999913	4	10	isoprenoid biosynthetic process	BP
Cleavage	GO:0034968	0.00145941	0.999959	3	5	histone lysine methylation	BP
Cleavage	GO:0034080	0.0016303	1	2	2	CENP-A containing nucleosome assembly	BP
Cleavage	GO:0071816	0.00190896	1	2	2	tail-anchored membrane protein insertion into ER membrane	BP
Cleavage	GO:0006888	0.00233268	0.999806	4	12	endoplasmic reticulum to Golgi vesicle-mediated transport	BP
Cleavage	GO:0006480	0.0028668	1	2	2	N-terminal protein amino acid methylation	BP
Cleavage	GO:0006784	0.00326148	1	2	2	heme A biosynthetic process	BP
Cleavage	GO:0006368	0.00330687	0.999852	3	6	transcription elongation from RNA polymerase II promoter	BP
Cleavage	GO:0006623	0.00347	1	2	2	protein targeting to vacuole	BP
Cleavage	GO:0017148	0.0035451	1	2	2	negative regulation of translation	BP
Cleavage	GO:0043488	0.0035451	1	2	2	regulation of mRNA stability	BP
Cleavage	GO:0006470	0.00961889	0.997232	8	55	protein dephosphorylation	BP
Cleavage	GO:0006526	0.0100131	0.999795	2	3	arginine biosynthetic process	BP
Cleavage	GO:0032218	0.0102762	0.999701	2	4	riboflavin transport	BP
Cleavage	GO:0008053	0.0104583	0.999781	2	3	mitochondrial fusion	BP
Cleavage	GO:0044260	0.0114837	0.999646	2	4	cellular macromolecule metabolic process	BP
Cleavage	GO:0030488	0.0132405	0.99956	2	4	tRNA methylation	BP
Cleavage	GO:0050909	0.0153106	0.999363	2	5	sensory perception of taste	BP
Cleavage	GO:0006379	0.0215142	0.998927	2	5	mRNA cleavage	BP
Cleavage	GO:0006890	0.0261654	0.998549	2	5	retrograde vesicle-mediated transport, Golgi to endoplasmic reticulum	BP
Cleavage	GO:0120009	0.0316944	0.997885	2	6	intermembrane lipid transfer	BP
Cleavage	GO:0006631	0.0324488	0.997806	2	6	fatty acid metabolic process	BP
Cleavage	GO:0007179	0.0347413	0.997562	2	6	transforming growth factor beta receptor signaling pathway	BP
Cleavage	GO:0007018	0.0368328	0.983635	11	108	microtubule-based movement	BP
Cleavage	GO:0006885	0.0368655	0.997327	2	6	regulation of pH	BP
Cleavage	GO:0006506	0.0378344	0.994137	3	16	GPI anchor biosynthetic process	BP
Cleavage	GO:0007600	0.0401969	1	1	1	sensory perception	BP
Cleavage	GO:0045494	0.0401969	1	1	1	photoreceptor cell maintenance	BP
Cleavage	GO:0045329	0.0402473	1	1	1	carnitine biosynthetic process	BP
Cleavage	GO:0010826	0.0402749	1	1	1	negative regulation of centrosome duplication	BP
Cleavage	GO:0007264	0.0404364	0.98723	6	48	small GTPase mediated signal transduction	BP
Cleavage	GO:0000183	0.0412761	1	1	1	rDNA heterochromatin assembly	BP
Cleavage	GO:0034427	0.0415626	1	1	1	nuclear-transcribed mRNA catabolic process, exonucleolytic, 3'-5'	BP
Cleavage	GO:0007064	0.0415859	0.996777	2	6	mitotic sister chromatid cohesion	BP
Cleavage	GO:0021520	0.0418193	1	1	1	spinal cord motor neuron cell fate specification	BP
Cleavage	GO:0046474	0.0473609	1	1	1	glycerophospholipid biosynthetic process	BP
Cleavage	GO:0006788	0.0475511	1	1	1	heme oxidation	BP
Cleavage	GO:0042998	0.047663	1	1	1	positive regulation of Golgi to plasma membrane protein transport	BP
Cleavage	GO:0060271	0.047957	0.995765	2	7	cilium assembly	BP
Cleavage	GO:0042981	0.0485842	0.974297	15	183	regulation of apoptotic process	BP
Cleavage	GO:0000139	0.000436154	0.999939	7	30	Golgi membrane	CC
Cleavage	GO:0043189	0.00165661	1	2	2	H4/H2A histone acetyltransferase complex	CC
Cleavage	GO:0036038	0.00253209	1	2	2	MKS complex	CC
Cleavage	GO:0016021	0.00278787	0.997909	146	2456	integral component of membrane	CC
Cleavage	GO:0008023	0.00998284	0.999796	2	3	transcription elongation factor complex	CC
Cleavage	GO:0016592	0.0147214	0.996972	5	29	mediator complex	CC
Cleavage	GO:0000813	0.0285148	0.998343	2	5	ESCRT I complex	CC
Cleavage	GO:0005662	0.0401953	1	1	1	DNA replication factor A complex	CC
Cleavage	GO:0035861	0.0401953	1	1	1	site of double-strand break	CC
Cleavage	GO:0005720	0.0412761	1	1	1	nuclear heterochromatin	CC
Cleavage	GO:0000799	0.0470061	1	1	1	nuclear condensin complex	CC
Cleavage	GO:0008408	1.2386e-08	1	11	26	3'-5' exonuclease activity	MF
Cleavage	GO:0015165	1.96574e-06	1	5	6	pyrimidine nucleotide-sugar transmembrane transporter activity	MF
Cleavage	GO:0018024	2.71325e-05	0.999999	5	8	histone-lysine N-methyltransferase activity	MF
Cleavage	GO:0004725	0.00014212	0.999969	12	62	protein tyrosine phosphatase activity	MF
Cleavage	GO:0005515	0.000466686	0.999643	238	3720	protein binding	MF
Cleavage	GO:0016757	0.000945327	0.999819	8	43	transferase activity, transferring glycosyl groups	MF
Cleavage	GO:0009019	0.00183862	1	2	2	tRNA (guanine-N1-)-methyltransferase activity	MF
Cleavage	GO:0004421	0.002439	1	2	2	hydroxymethylglutaryl-CoA synthase activity	MF
Cleavage	GO:0008017	0.00252461	0.999201	12	83	microtubule binding	MF
Cleavage	GO:0035240	0.00286061	1	2	2	dopamine binding	MF
Cleavage	GO:0072544	0.00286061	1	2	2	L-DOPA binding	MF
Cleavage	GO:0072545	0.00286061	1	2	2	tyrosine binding	MF
Cleavage	GO:0005347	0.00306659	0.999592	5	20	ATP transmembrane transporter activity	MF
Cleavage	GO:0003991	0.0033959	1	2	2	acetylglutamate kinase activity	MF
Cleavage	GO:0030371	0.0035451	1	2	2	translation repressor activity	MF
Cleavage	GO:0003777	0.00363054	0.998864	11	78	microtubule motor activity	MF
Cleavage	GO:0016787	0.00423194	0.998178	18	183	hydrolase activity	MF
Cleavage	GO:0016409	0.00439493	0.999348	5	23	palmitoyltransferase activity	MF
Cleavage	GO:0003725	0.0053756	0.999921	2	3	double-stranded RNA binding	MF
Cleavage	GO:0008168	0.00560353	0.998013	12	106	methyltransferase activity	MF
Cleavage	GO:0017064	0.00649657	0.999894	2	3	fatty acid amide hydrolase activity	MF
Cleavage	GO:0016717	0.00669531	0.999511	3	10	oxidoreductase activity, acting on paired donors, with oxidation of a pair of donors resulting in the reduction of molecular oxygen to two molecules of water	MF
Cleavage	GO:0003964	0.00710958	0.997035	15	169	RNA-directed DNA polymerase activity	MF
Cleavage	GO:0000175	0.00750146	0.999868	2	3	3'-5'-exoribonuclease activity	MF
Cleavage	GO:0003953	0.00991817	0.999798	2	3	NAD+ nucleosidase activity	MF
Cleavage	GO:0005085	0.0101167	0.996555	10	74	guanyl-nucleotide exchange factor activity	MF
Cleavage	GO:0032217	0.0102762	0.999701	2	4	riboflavin transmembrane transporter activity	MF
Cleavage	GO:0004659	0.0106443	0.999685	2	4	prenyltransferase activity	MF
Cleavage	GO:0016972	0.0120445	0.999619	2	4	thiol oxidase activity	MF
Cleavage	GO:0003824	0.012899	0.994071	16	176	catalytic activity	MF
Cleavage	GO:0009374	0.0132807	0.999557	2	4	biotin binding	MF
Cleavage	GO:0046872	0.0137456	0.992164	28	338	metal ion binding	MF
Cleavage	GO:0070290	0.0166225	0.999278	2	5	N-acylphosphatidylethanolamine-specific phospholipase D activity	MF
Cleavage	GO:0008138	0.0212983	0.996213	4	21	protein tyrosine/serine/threonine phosphatase activity	MF
Cleavage	GO:0016705	0.0290196	0.986521	13	144	oxidoreductase activity, acting on paired donors, with incorporation or reduction of molecular oxygen	MF
Cleavage	GO:0120013	0.0316944	0.997885	2	6	lipid transfer activity	MF
Cleavage	GO:0003712	0.0347019	0.992675	4	25	transcription coregulator activity	MF
Cleavage	GO:0015385	0.0368655	0.997327	2	6	sodium:proton antiporter activity	MF
Cleavage	GO:0008194	0.0388397	0.993919	3	16	UDP-glycosyltransferase activity	MF
Cleavage	GO:0050353	0.0402473	1	1	1	trimethyllysine dioxygenase activity	MF
Cleavage	GO:0004452	0.0409405	1	1	1	isopentenyl-diphosphate delta-isomerase activity	MF
Cleavage	GO:0000009	0.0422066	1	1	1	alpha-1,6-mannosyltransferase activity	MF
Cleavage	GO:0004476	0.0424868	1	1	1	mannose-6-phosphate isomerase activity	MF
Cleavage	GO:0005506	0.0444083	0.976791	15	182	iron ion binding	MF
Cleavage	GO:0044547	0.0470061	1	1	1	DNA topoisomerase binding	MF
Cleavage	GO:0072587	0.0470061	1	1	1	DNA topoisomerase type II (double strand cut, ATP-hydrolyzing) activator activity	MF
Cleavage	GO:0008176	0.0470504	1	1	1	tRNA (guanine-N7-)-methyltransferase activity	MF
Cleavage	GO:0004392	0.0475511	1	1	1	heme oxygenase (decyclizing) activity	MF
Cleavage	GO:0071253	0.047663	1	1	1	connexin binding	MF
Cleavage	GO:0005096	0.04795	0.986303	5	35	GTPase activator activity	MF
D) Prawn Chip
lifestage	category	over_represented_pvalue	under_represented_pvalue	numDEInCat	numInCat	term	ontology
Prawn_chip	GO:0035556	2.15194e-05	0.999992	29	146	intracellular signal transduction	BP
Prawn_chip	GO:0090481	2.50953e-05	1	5	6	pyrimidine nucleotide-sugar transmembrane transport	BP
Prawn_chip	GO:0006368	3.53072e-05	0.999999	5	6	transcription elongation from RNA polymerase II promoter	BP
Prawn_chip	GO:0006139	8.49009e-05	0.999985	11	35	nucleobase-containing compound metabolic process	BP
Prawn_chip	GO:0006888	0.00021167	0.999984	6	12	endoplasmic reticulum to Golgi vesicle-mediated transport	BP
Prawn_chip	GO:0016311	0.000573605	0.999925	7	18	dephosphorylation	BP
Prawn_chip	GO:0046856	0.000582665	0.999962	5	9	phosphatidylinositol dephosphorylation	BP
Prawn_chip	GO:0006351	0.00169425	0.999579	10	41	transcription, DNA-templated	BP
Prawn_chip	GO:0006265	0.00275567	0.999801	4	8	DNA topological change	BP
Prawn_chip	GO:0006355	0.00298183	0.998157	54	465	regulation of transcription, DNA-templated	BP
Prawn_chip	GO:0001522	0.00317265	0.99962	5	13	pseudouridine synthesis	BP
Prawn_chip	GO:0006275	0.00434407	0.999819	3	5	regulation of DNA replication	BP
Prawn_chip	GO:0034080	0.00505222	1	2	2	CENP-A containing nucleosome assembly	BP
Prawn_chip	GO:0009298	0.005605	1	2	2	GDP-mannose biosynthetic process	BP
Prawn_chip	GO:0071816	0.00580441	1	2	2	tail-anchored membrane protein insertion into ER membrane	BP
Prawn_chip	GO:0034968	0.00587773	0.999726	3	5	histone lysine methylation	BP
Prawn_chip	GO:0007051	0.00617383	1	2	2	spindle organization	BP
Prawn_chip	GO:0016070	0.00680398	1	2	2	RNA metabolic process	BP
Prawn_chip	GO:0008299	0.00790745	0.999126	4	10	isoprenoid biosynthetic process	BP
Prawn_chip	GO:0006480	0.00793408	1	2	2	N-terminal protein amino acid methylation	BP
Prawn_chip	GO:0006364	0.00835615	0.998309	6	22	rRNA processing	BP
Prawn_chip	GO:0006784	0.00838522	1	2	2	heme A biosynthetic process	BP
Prawn_chip	GO:0009152	0.00847673	1	2	2	purine ribonucleotide biosynthetic process	BP
Prawn_chip	GO:0006623	0.0085029	1	2	2	protein targeting to vacuole	BP
Prawn_chip	GO:0017148	0.00854351	1	2	2	negative regulation of translation	BP
Prawn_chip	GO:0043488	0.00854351	1	2	2	regulation of mRNA stability	BP
Prawn_chip	GO:0016180	0.00855943	1	2	2	snRNA processing	BP
Prawn_chip	GO:0006486	0.0085727	0.996301	16	112	protein glycosylation	BP
Prawn_chip	GO:0006260	0.0121169	0.996157	9	45	DNA replication	BP
Prawn_chip	GO:0008033	0.0170765	0.995861	6	25	tRNA processing	BP
Prawn_chip	GO:0006352	0.0191073	0.996938	4	14	DNA-templated transcription, initiation	BP
Prawn_chip	GO:0006470	0.0196141	0.992741	10	55	protein dephosphorylation	BP
Prawn_chip	GO:0006261	0.0201752	0.999399	2	3	DNA-dependent DNA replication	BP
Prawn_chip	GO:0000290	0.0207257	0.999373	2	3	deadenylation-dependent decapping of nuclear-transcribed mRNA	BP
Prawn_chip	GO:0018344	0.0227195	0.999277	2	3	protein geranylgeranylation	BP
Prawn_chip	GO:0016570	0.0230245	0.999262	2	3	histone modification	BP
Prawn_chip	GO:0000012	0.0232614	0.999251	2	3	single strand break repair	BP
Prawn_chip	GO:0034508	0.0237902	0.999224	2	3	centromere complex assembly	BP
Prawn_chip	GO:0009408	0.0238466	0.999221	2	3	response to heat	BP
Prawn_chip	GO:0006526	0.0239474	0.999216	2	3	arginine biosynthetic process	BP
Prawn_chip	GO:0008053	0.0241787	0.999204	2	3	mitochondrial fusion	BP
Prawn_chip	GO:0006357	0.0243131	0.992637	7	35	regulation of transcription by RNA polymerase II	BP
Prawn_chip	GO:0006471	0.0247794	0.997247	3	8	protein ADP-ribosylation	BP
Prawn_chip	GO:0006281	0.0265583	0.988058	13	87	DNA repair	BP
Prawn_chip	GO:0006695	0.0273023	0.998657	2	4	cholesterol biosynthetic process	BP
Prawn_chip	GO:0032218	0.0300682	0.998441	2	4	riboflavin transport	BP
Prawn_chip	GO:0044260	0.0314443	0.998329	2	4	cellular macromolecule metabolic process	BP
Prawn_chip	GO:0032981	0.033872	0.998124	2	4	mitochondrial respiratory chain complex I assembly	BP
Prawn_chip	GO:0015671	0.0356657	0.997967	2	4	oxygen transport	BP
Prawn_chip	GO:0030488	0.0360837	0.99793	2	4	tRNA methylation	BP
Prawn_chip	GO:0050909	0.0444187	0.996702	2	5	sensory perception of taste	BP
Prawn_chip	GO:0007264	0.0495885	0.980747	8	48	small GTPase mediated signal transduction	BP
Prawn_chip	GO:0005634	0.000643102	0.999639	51	379	nucleus	CC
Prawn_chip	GO:0005665	0.00510606	1	2	2	RNA polymerase II, core complex	CC
Prawn_chip	GO:0043189	0.00512383	1	2	2	H4/H2A histone acetyltransferase complex	CC
Prawn_chip	GO:0036038	0.00670072	1	2	2	MKS complex	CC
Prawn_chip	GO:0000139	0.00845139	0.99797	7	30	Golgi membrane	CC
Prawn_chip	GO:0032039	0.00855943	1	2	2	integrator complex	CC
Prawn_chip	GO:0016592	0.00888608	0.997856	7	29	mediator complex	CC
Prawn_chip	GO:0005765	0.0129487	0.998946	3	7	lysosomal membrane	CC
Prawn_chip	GO:0000775	0.0223795	0.997611	3	8	chromosome, centromeric region	CC
Prawn_chip	GO:0016593	0.0230245	0.999262	2	3	Cdc73/Paf1 complex	CC
Prawn_chip	GO:0008023	0.0239305	0.999217	2	3	transcription elongation factor complex	CC
Prawn_chip	GO:0008408	2.18922e-08	1	13	26	3'-5' exonuclease activity	MF
Prawn_chip	GO:0015165	2.50953e-05	1	5	6	pyrimidine nucleotide-sugar transmembrane transporter activity	MF
Prawn_chip	GO:0018024	0.000254	0.999988	5	8	histone-lysine N-methyltransferase activity	MF
Prawn_chip	GO:0000175	0.000591829	1	3	3	3'-5'-exoribonuclease activity	MF
Prawn_chip	GO:0004725	0.000874042	0.999738	14	62	protein tyrosine phosphatase activity	MF
Prawn_chip	GO:0003917	0.00210793	0.999954	3	4	DNA topoisomerase type I (single strand cut, ATP-independent) activity	MF
Prawn_chip	GO:0070290	0.00367813	0.999856	3	5	N-acylphosphatidylethanolamine-specific phospholipase D activity	MF
Prawn_chip	GO:0046872	0.00383276	0.997735	44	338	metal ion binding	MF
Prawn_chip	GO:0016717	0.00399089	0.999639	4	10	oxidoreductase activity, acting on paired donors, with oxidation of a pair of donors resulting in the reduction of molecular oxygen to two molecules of water	MF
Prawn_chip	GO:0016787	0.00412966	0.997947	26	183	hydrolase activity	MF
Prawn_chip	GO:0005347	0.00516693	0.999076	6	20	ATP transmembrane transporter activity	MF
Prawn_chip	GO:0009019	0.0056165	1	2	2	tRNA (guanine-N1-)-methyltransferase activity	MF
Prawn_chip	GO:0016757	0.0066251	0.998106	9	43	transferase activity, transferring glycosyl groups	MF
Prawn_chip	GO:0046982	0.00662627	0.998106	9	43	protein heterodimerization activity	MF
Prawn_chip	GO:0008017	0.00670891	0.997314	15	83	microtubule binding	MF
Prawn_chip	GO:0004421	0.00712533	1	2	2	hydroxymethylglutaryl-CoA synthase activity	MF
Prawn_chip	GO:0097020	0.00713141	1	2	2	COPII adaptor activity	MF
Prawn_chip	GO:0035240	0.0079433	1	2	2	dopamine binding	MF
Prawn_chip	GO:0072544	0.0079433	1	2	2	L-DOPA binding	MF
Prawn_chip	GO:0072545	0.0079433	1	2	2	tyrosine binding	MF
Prawn_chip	GO:0003991	0.00846248	1	2	2	acetylglutamate kinase activity	MF
Prawn_chip	GO:0003868	0.0084638	1	2	2	4-hydroxyphenylpyruvate dioxygenase activity	MF
Prawn_chip	GO:0004018	0.00847673	1	2	2	N6-(1,2-dicarboxyethyl)AMP AMP-lyase (fumarate-forming) activity	MF
Prawn_chip	GO:0004748	0.00847814	1	2	2	ribonucleoside-diphosphate reductase activity, thioredoxin disulfide as acceptor	MF
Prawn_chip	GO:0004587	0.00848431	1	2	2	ornithine-oxo-acid transaminase activity	MF
Prawn_chip	GO:0030371	0.00854351	1	2	2	translation repressor activity	MF
Prawn_chip	GO:0016409	0.00877797	0.99819	6	23	palmitoyltransferase activity	MF
Prawn_chip	GO:0051087	0.00908376	0.998915	4	11	chaperone binding	MF
Prawn_chip	GO:0004449	0.0113046	0.999205	3	6	isocitrate dehydrogenase (NAD+) activity	MF
Prawn_chip	GO:0008168	0.0121844	0.994546	16	106	methyltransferase activity	MF
Prawn_chip	GO:0017150	0.0131288	0.998248	4	11	tRNA dihydrouridine synthase activity	MF
Prawn_chip	GO:0003956	0.0147798	0.999628	2	3	NAD(P)+-protein-arginine ADP-ribosyltransferase activity	MF
Prawn_chip	GO:0003725	0.0160292	0.999578	2	3	double-stranded RNA binding	MF
Prawn_chip	GO:0005515	0.017091	0.98533	351	3720	protein binding	MF
Prawn_chip	GO:0017064	0.0176044	0.999513	2	3	fatty acid amide hydrolase activity	MF
Prawn_chip	GO:0003777	0.0178886	0.992434	13	78	microtubule motor activity	MF
Prawn_chip	GO:0003723	0.0231337	0.986081	30	239	RNA binding	MF
Prawn_chip	GO:0016773	0.0237357	0.997407	3	8	phosphotransferase activity, alcohol group as acceptor	MF
Prawn_chip	GO:0003953	0.0238426	0.999221	2	3	NAD+ nucleosidase activity	MF
Prawn_chip	GO:0004631	0.0273023	0.998657	2	4	phosphomevalonate kinase activity	MF
Prawn_chip	GO:0032217	0.0300682	0.998441	2	4	riboflavin transmembrane transporter activity	MF
Prawn_chip	GO:0003824	0.030395	0.982883	22	176	catalytic activity	MF
Prawn_chip	GO:0004659	0.0307748	0.998384	2	4	prenyltransferase activity	MF
Prawn_chip	GO:0017017	0.0308271	0.998379	2	4	MAP kinase tyrosine/serine/threonine phosphatase activity	MF
Prawn_chip	GO:0003697	0.0324705	0.992014	5	23	single-stranded DNA binding	MF
Prawn_chip	GO:0016972	0.0327929	0.998216	2	4	thiol oxidase activity	MF
Prawn_chip	GO:0005096	0.0345571	0.988724	7	35	GTPase activator activity	MF
Prawn_chip	GO:0009374	0.0355536	0.997977	2	4	biotin binding	MF
Prawn_chip	GO:0001671	0.0401596	0.997554	2	4	ATPase activator activity	MF
Prawn_chip	GO:0000166	0.0487592	0.984436	6	31	nucleotide binding	MF
Prawn_chip	GO:0070122	0.0488536	0.989159	4	16	isopeptidase activity	MF
E) Early Gastrula
lifestage	category	over_represented_pvalue	under_represented_pvalue	numDEInCat	numInCat	term	ontology
Early_gastrula	GO:0006334	5.7102e-19	1	28	41	nucleosome assembly	BP
Early_gastrula	GO:0006355	1.39674e-14	1	91	465	regulation of transcription, DNA-templated	BP
Early_gastrula	GO:0006265	2.65844e-06	1	6	8	DNA topological change	BP
Early_gastrula	GO:0008033	7.00541e-06	0.999999	10	25	tRNA processing	BP
Early_gastrula	GO:0042254	2.01137e-05	0.999998	8	18	ribosome biogenesis	BP
Early_gastrula	GO:0000413	4.37835e-05	0.999996	8	20	protein peptidyl-prolyl isomerization	BP
Early_gastrula	GO:0006471	6.18886e-05	0.999998	5	8	protein ADP-ribosylation	BP
Early_gastrula	GO:0006275	0.000155439	0.999997	4	5	regulation of DNA replication	BP
Early_gastrula	GO:0006281	0.000225308	0.999931	17	87	DNA repair	BP
Early_gastrula	GO:0009408	0.000372994	1	3	3	response to heat	BP
Early_gastrula	GO:0000398	0.000396726	0.999929	9	31	mRNA splicing, via spliceosome	BP
Early_gastrula	GO:0006352	0.000493119	0.999951	6	14	DNA-templated transcription, initiation	BP
Early_gastrula	GO:0006396	0.000557838	0.999868	11	49	RNA processing	BP
Early_gastrula	GO:0006457	0.00075388	0.999801	12	55	protein folding	BP
Early_gastrula	GO:0006364	0.000894444	0.999866	7	22	rRNA processing	BP
Early_gastrula	GO:0006397	0.00126344	0.999724	9	38	mRNA processing	BP
Early_gastrula	GO:0001522	0.00201824	0.999783	5	13	pseudouridine synthesis	BP
Early_gastrula	GO:0006351	0.0024501	0.999404	9	41	transcription, DNA-templated	BP
Early_gastrula	GO:0046654	0.00393955	0.999842	3	5	tetrahydrofolate biosynthetic process	BP
Early_gastrula	GO:0006164	0.00504157	0.999738	3	6	purine nucleotide biosynthetic process	BP
Early_gastrula	GO:0009152	0.00529644	1	2	2	purine ribonucleotide biosynthetic process	BP
Early_gastrula	GO:0007051	0.00580938	1	2	2	spindle organization	BP
Early_gastrula	GO:0031145	0.011292	1	2	2	anaphase-promoting complex-dependent catabolic process	BP
Early_gastrula	GO:0000012	0.0129982	0.999695	2	3	single strand break repair	BP
Early_gastrula	GO:0042274	0.0147139	0.999631	2	3	ribosomal small subunit biogenesis	BP
Early_gastrula	GO:0034508	0.0152634	0.999609	2	3	centromere complex assembly	BP
Early_gastrula	GO:0016570	0.0156705	0.999593	2	3	histone modification	BP
Early_gastrula	GO:0006261	0.0186033	0.99947	2	3	DNA-dependent DNA replication	BP
Early_gastrula	GO:0051276	0.0201939	0.999026	2	5	chromosome organization	BP
Early_gastrula	GO:0006367	0.0204141	0.996661	4	14	transcription initiation from RNA polymerase II promoter	BP
Early_gastrula	GO:0140021	0.022253	0.9993	2	3	mitochondrial ADP transmembrane transport	BP
Early_gastrula	GO:1990544	0.022253	0.9993	2	3	mitochondrial ATP transmembrane transport	BP
Early_gastrula	GO:0042779	0.0227658	0.999275	2	3	tRNA 3'-trailer cleavage	BP
Early_gastrula	GO:0043486	0.0235872	0.999234	2	3	histone exchange	BP
Early_gastrula	GO:0006913	0.026734	0.9987	2	4	nucleocytoplasmic transport	BP
Early_gastrula	GO:0006614	0.0275082	0.996678	3	9	SRP-dependent cotranslational protein targeting to membrane	BP
Early_gastrula	GO:0006189	0.0282825	0.998582	2	4	'de novo' IMP biosynthetic process	BP
Early_gastrula	GO:0051225	0.0283132	0.996343	3	11	spindle assembly	BP
Early_gastrula	GO:0006099	0.0303933	0.99415	4	17	tricarboxylic acid cycle	BP
Early_gastrula	GO:0009113	0.030861	0.998376	2	4	purine nucleobase biosynthetic process	BP
Early_gastrula	GO:0032981	0.0310158	0.998364	2	4	mitochondrial respiratory chain complex I assembly	BP
Early_gastrula	GO:0015671	0.0334286	0.998162	2	4	oxygen transport	BP
Early_gastrula	GO:0000244	0.0378208	1	1	1	spliceosomal tri-snRNP complex assembly	BP
Early_gastrula	GO:0006403	0.0378208	1	1	1	RNA localization	BP
Early_gastrula	GO:0006122	0.0407853	0.997495	2	4	mitochondrial electron transport, ubiquinol to cytochrome c	BP
Early_gastrula	GO:0006357	0.041811	0.986993	6	35	regulation of transcription by RNA polymerase II	BP
Early_gastrula	GO:0017121	0.0463632	0.996474	2	5	plasma membrane phospholipid scrambling	BP
Early_gastrula	GO:0044782	0.0480985	1	1	1	cilium organization	BP
Early_gastrula	GO:0000786	4.59025e-22	1	32	46	nucleosome	CC
Early_gastrula	GO:0005634	3.78645e-15	1	76	379	nucleus	CC
Early_gastrula	GO:0071011	0.000536169	1	3	3	precatalytic spliceosome	CC
Early_gastrula	GO:1990904	0.00231684	0.999751	5	12	ribonucleoprotein complex	CC
Early_gastrula	GO:0005667	0.00608025	0.999078	5	17	transcription regulator complex	CC
Early_gastrula	GO:0070176	0.00614452	1	2	2	DRM complex	CC
Early_gastrula	GO:0005665	0.00853905	1	2	2	RNA polymerase II, core complex	CC
Early_gastrula	GO:0005694	0.00896584	0.998877	4	13	chromosome	CC
Early_gastrula	GO:0070652	0.0103784	0.999223	3	7	HAUS complex	CC
Early_gastrula	GO:0030127	0.0127954	0.999702	2	3	COPII vesicle coat	CC
Early_gastrula	GO:0005765	0.0150432	0.998704	3	7	lysosomal membrane	CC
Early_gastrula	GO:0016593	0.0156705	0.999593	2	3	Cdc73/Paf1 complex	CC
Early_gastrula	GO:0048500	0.0174908	0.999518	2	3	signal recognition particle	CC
Early_gastrula	GO:0005750	0.023335	0.999247	2	3	mitochondrial respiratory chain complex III	CC
Early_gastrula	GO:0030117	0.0349038	0.995105	3	11	membrane coat	CC
Early_gastrula	GO:0005643	0.0372703	0.994635	3	11	nuclear pore	CC
Early_gastrula	GO:0005682	0.0378208	1	1	1	U5 snRNP	CC
Early_gastrula	GO:0071005	0.0378208	1	1	1	U2-type precatalytic spliceosome	CC
Early_gastrula	GO:0005663	0.0475301	1	1	1	DNA replication factor C complex	CC
Early_gastrula	GO:0003677	3.31706e-27	1	149	690	DNA binding	MF
Early_gastrula	GO:0003676	1.17891e-08	1	157	1224	nucleic acid binding	MF
Early_gastrula	GO:0003723	6.71351e-07	1	40	239	RNA binding	MF
Early_gastrula	GO:0003700	3.79507e-06	0.999999	37	201	DNA-binding transcription factor activity	MF
Early_gastrula	GO:0000981	1.49072e-05	0.999995	30	149	DNA-binding transcription factor activity, RNA polymerase II-specific	MF
Early_gastrula	GO:0003918	0.000221996	1	3	3	DNA topoisomerase type II (double strand cut, ATP-hydrolyzing) activity	MF
Early_gastrula	GO:0003755	0.000329404	0.999928	11	44	peptidyl-prolyl cis-trans isomerase activity	MF
Early_gastrula	GO:0046982	0.000358902	0.999921	11	43	protein heterodimerization activity	MF
Early_gastrula	GO:0017150	0.000425889	0.99997	5	11	tRNA dihydrouridine synthase activity	MF
Early_gastrula	GO:0003956	0.000809599	1	3	3	NAD(P)+-protein-arginine ADP-ribosyltransferase activity	MF
Early_gastrula	GO:0008094	0.000928662	0.999956	4	7	DNA-dependent ATPase activity	MF
Early_gastrula	GO:0003917	0.00161783	0.999968	3	4	DNA topoisomerase type I (single strand cut, ATP-independent) activity	MF
Early_gastrula	GO:0051537	0.00295515	0.999643	5	14	2 iron, 2 sulfur cluster binding	MF
Early_gastrula	GO:0008312	0.00411445	0.999832	3	5	7S RNA binding	MF
Early_gastrula	GO:0003938	0.0048007	1	2	2	IMP dehydrogenase activity	MF
Early_gastrula	GO:0004642	0.00487211	1	2	2	phosphoribosylformylglycinamidine synthase activity	MF
Early_gastrula	GO:0004018	0.00529644	1	2	2	N6-(1,2-dicarboxyethyl)AMP AMP-lyase (fumarate-forming) activity	MF
Early_gastrula	GO:0004748	0.00530973	1	2	2	ribonucleoside-diphosphate reductase activity, thioredoxin disulfide as acceptor	MF
Early_gastrula	GO:0003868	0.00533361	1	2	2	4-hydroxyphenylpyruvate dioxygenase activity	MF
Early_gastrula	GO:0030337	0.00618459	1	2	2	DNA polymerase processivity factor activity	MF
Early_gastrula	GO:0008093	0.00683254	1	2	2	cytoskeletal anchor activity	MF
Early_gastrula	GO:0070840	0.00683254	1	2	2	dynein complex binding	MF
Early_gastrula	GO:0004449	0.00738743	0.999557	3	6	isocitrate dehydrogenase (NAD+) activity	MF
Early_gastrula	GO:0016891	0.00843586	1	2	2	endoribonuclease activity, producing 5'-phosphomonoesters	MF
Early_gastrula	GO:0031072	0.0148632	0.998644	3	8	heat shock protein binding	MF
Early_gastrula	GO:0004683	0.0151907	0.999612	2	3	calmodulin-dependent protein kinase activity	MF
Early_gastrula	GO:0016616	0.0162771	0.998554	3	7	oxidoreductase activity, acting on the CH-OH group of donors, NAD or NADP as acceptor	MF
Early_gastrula	GO:0009055	0.0175902	0.995033	7	34	electron transfer activity	MF
Early_gastrula	GO:0005525	0.0218699	0.985775	41	373	GTP binding	MF
Early_gastrula	GO:0005471	0.022253	0.9993	2	3	ATP:ADP antiporter activity	MF
Early_gastrula	GO:0005488	0.0222829	0.997625	3	8	binding	MF
Early_gastrula	GO:0070122	0.0224451	0.996113	4	16	isopeptidase activity	MF
Early_gastrula	GO:0003824	0.0243262	0.986607	22	176	catalytic activity	MF
Early_gastrula	GO:0003690	0.0245327	0.997285	3	8	double-stranded DNA binding	MF
Early_gastrula	GO:0003924	0.024612	0.984943	31	270	GTPase activity	MF
Early_gastrula	GO:0000213	0.0250413	0.99916	2	3	tRNA-intron endonuclease activity	MF
Early_gastrula	GO:0003899	0.0271577	0.994907	4	18	DNA-directed 5'-3' RNA polymerase activity	MF
Early_gastrula	GO:0043565	0.0274803	0.985778	18	127	sequence-specific DNA binding	MF
Early_gastrula	GO:0004146	0.031696	0.998308	2	4	dihydrofolate reductase activity	MF
Early_gastrula	GO:0001671	0.0318101	0.998298	2	4	ATPase activator activity	MF
Early_gastrula	GO:0042803	0.0369704	0.99785	2	4	protein homodimerization activity	MF
Early_gastrula	GO:0050681	0.0378208	1	1	1	androgen receptor binding	MF
Early_gastrula	GO:0019825	0.0461906	0.992753	3	11	oxygen binding	MF
Early_gastrula	GO:0017128	0.0463632	0.996474	2	5	phospholipid scramblase activity	MF
Early_gastrula	GO:0003689	0.0475301	1	1	1	DNA clamp loader activity	MF
Early_gastrula	GO:0004534	0.0486731	1	1	1	5'-3' exoribonuclease activity	MF
F) Mid Gastrula
lifestage	category	over_represented_pvalue	under_represented_pvalue	numDEInCat	numInCat	term	ontology
Mid_gastrula	GO:0006334	1.94847e-20	1	26	41	nucleosome assembly	BP
Mid_gastrula	GO:0006355	1.78982e-07	1	54	465	regulation of transcription, DNA-templated	BP
Mid_gastrula	GO:0006614	1.1314e-06	1	6	9	SRP-dependent cotranslational protein targeting to membrane	BP
Mid_gastrula	GO:0051603	2.5559e-06	1	6	10	proteolysis involved in cellular protein catabolic process	BP
Mid_gastrula	GO:0000398	0.000102133	0.999987	8	31	mRNA splicing, via spliceosome	BP
Mid_gastrula	GO:0006164	0.00117784	0.999964	3	6	purine nucleotide biosynthetic process	BP
Mid_gastrula	GO:0006471	0.00374731	0.999795	3	8	protein ADP-ribosylation	BP
Mid_gastrula	GO:0042274	0.00552746	0.999917	2	3	ribosomal small subunit biogenesis	BP
Mid_gastrula	GO:0031145	0.00557226	1	2	2	anaphase-promoting complex-dependent catabolic process	BP
Mid_gastrula	GO:0006357	0.00573424	0.998857	6	35	regulation of transcription by RNA polymerase II	BP
Mid_gastrula	GO:0006396	0.00579475	0.998636	7	49	RNA processing	BP
Mid_gastrula	GO:0008033	0.00622425	0.998983	5	25	tRNA processing	BP
Mid_gastrula	GO:0006397	0.00688217	0.998563	6	38	mRNA processing	BP
Mid_gastrula	GO:0051276	0.00753252	0.999784	2	5	chromosome organization	BP
Mid_gastrula	GO:0051225	0.00820392	0.999337	3	11	spindle assembly	BP
Mid_gastrula	GO:0006511	0.00890403	0.997433	8	70	ubiquitin-dependent protein catabolic process	BP
Mid_gastrula	GO:0042254	0.00908569	0.998776	4	18	ribosome biogenesis	BP
Mid_gastrula	GO:0140021	0.0103631	0.999784	2	3	mitochondrial ADP transmembrane transport	BP
Mid_gastrula	GO:1990544	0.0103631	0.999784	2	3	mitochondrial ATP transmembrane transport	BP
Mid_gastrula	GO:0042779	0.0106607	0.999775	2	3	tRNA 3'-trailer cleavage	BP
Mid_gastrula	GO:0006189	0.0114247	0.999649	2	4	'de novo' IMP biosynthetic process	BP
Mid_gastrula	GO:0000413	0.0117469	0.998265	4	20	protein peptidyl-prolyl isomerization	BP
Mid_gastrula	GO:0006094	0.0121072	0.999616	2	4	gluconeogenesis	BP
Mid_gastrula	GO:0006541	0.0143855	0.999421	2	5	glutamine metabolic process	BP
Mid_gastrula	GO:0016573	0.0174946	0.998086	3	12	histone acetylation	BP
Mid_gastrula	GO:0032508	0.0184219	0.997945	3	12	DNA duplex unwinding	BP
Mid_gastrula	GO:0006122	0.0192835	0.999215	2	4	mitochondrial electron transport, ubiquinol to cytochrome c	BP
Mid_gastrula	GO:0017121	0.0193359	0.999089	2	5	plasma membrane phospholipid scrambling	BP
Mid_gastrula	GO:0006275	0.021993	0.99889	2	5	regulation of DNA replication	BP
Mid_gastrula	GO:0046654	0.022299	0.998866	2	5	tetrahydrofolate biosynthetic process	BP
Mid_gastrula	GO:0070897	0.0226707	0.998837	2	5	transcription preinitiation complex assembly	BP
Mid_gastrula	GO:0000244	0.0226963	1	1	1	spliceosomal tri-snRNP complex assembly	BP
Mid_gastrula	GO:0006403	0.0226963	1	1	1	RNA localization	BP
Mid_gastrula	GO:0044782	0.0288162	1	1	1	cilium organization	BP
Mid_gastrula	GO:0032784	0.0324065	1	1	1	regulation of DNA-templated transcription, elongation	BP
Mid_gastrula	GO:0006352	0.0360054	0.994639	3	14	DNA-templated transcription, initiation	BP
Mid_gastrula	GO:0006685	0.0370639	1	1	1	sphingomyelin catabolic process	BP
Mid_gastrula	GO:0016072	0.0372454	1	1	1	rRNA metabolic process	BP
Mid_gastrula	GO:0034470	0.0372454	1	1	1	ncRNA processing	BP
Mid_gastrula	GO:0023051	0.0395633	1	1	1	regulation of signaling	BP
Mid_gastrula	GO:0030155	0.0395633	1	1	1	regulation of cell adhesion	BP
Mid_gastrula	GO:0048024	0.0404832	1	1	1	regulation of mRNA splicing, via spliceosome	BP
Mid_gastrula	GO:0006729	0.0418897	0.99699	2	5	tetrahydrobiopterin biosynthetic process	BP
Mid_gastrula	GO:0006207	0.0420195	0.996425	2	8	'de novo' pyrimidine nucleobase biosynthetic process	BP
Mid_gastrula	GO:0006348	0.0427462	1	1	1	chromatin silencing at telomere	BP
Mid_gastrula	GO:0006434	0.0429704	1	1	1	seryl-tRNA aminoacylation	BP
Mid_gastrula	GO:0050794	0.0442399	1	1	1	regulation of cellular process	BP
Mid_gastrula	GO:0006265	0.0449526	0.996031	2	8	DNA topological change	BP
Mid_gastrula	GO:0007411	0.0454698	1	1	1	axon guidance	BP
Mid_gastrula	GO:0016319	0.0454698	1	1	1	mushroom body development	BP
Mid_gastrula	GO:0016322	0.0454698	1	1	1	neuron remodeling	BP
Mid_gastrula	GO:0031103	0.0454698	1	1	1	axon regeneration	BP
Mid_gastrula	GO:0042752	0.0454698	1	1	1	regulation of circadian rhythm	BP
Mid_gastrula	GO:0045475	0.0454698	1	1	1	locomotor rhythm	BP
Mid_gastrula	GO:0048526	0.0454698	1	1	1	imaginal disc-derived wing expansion	BP
Mid_gastrula	GO:0048842	0.0454698	1	1	1	positive regulation of axon extension involved in axon guidance	BP
Mid_gastrula	GO:0051315	0.0469601	1	1	1	attachment of mitotic spindle microtubules to kinetochore	BP
Mid_gastrula	GO:0000165	0.0473365	1	1	1	MAPK cascade	BP
Mid_gastrula	GO:0010387	0.0480228	1	1	1	COP9 signalosome assembly	BP
Mid_gastrula	GO:0018095	0.0481198	1	1	1	protein polyglutamylation	BP
Mid_gastrula	GO:0009264	0.0481368	1	1	1	deoxyribonucleotide catabolic process	BP
Mid_gastrula	GO:0043484	0.0482239	1	1	1	regulation of RNA splicing	BP
Mid_gastrula	GO:0002092	0.0489872	1	1	1	positive regulation of receptor internalization	BP
Mid_gastrula	GO:0097061	0.0489872	1	1	1	dendritic spine organization	BP
Mid_gastrula	GO:0097062	0.0489872	1	1	1	dendritic spine maintenance	BP
Mid_gastrula	GO:0000786	3.99741e-24	1	30	46	nucleosome	CC
Mid_gastrula	GO:0005634	1.41245e-13	1	56	379	nucleus	CC
Mid_gastrula	GO:0005839	1.16361e-06	1	6	9	proteasome core complex	CC
Mid_gastrula	GO:0071011	0.000154002	1	3	3	precatalytic spliceosome	CC
Mid_gastrula	GO:0046540	0.00138606	0.999962	3	5	U4/U6 x U5 tri-snRNP complex	CC
Mid_gastrula	GO:0005786	0.00236306	1	2	2	signal recognition particle, endoplasmic reticulum targeting	CC
Mid_gastrula	GO:0070652	0.00273968	0.999874	3	7	HAUS complex	CC
Mid_gastrula	GO:0048500	0.00748598	0.999869	2	3	signal recognition particle	CC
Mid_gastrula	GO:0005680	0.00773585	0.999448	3	8	anaphase-promoting complex	CC
Mid_gastrula	GO:0005750	0.011017	0.999763	2	3	mitochondrial respiratory chain complex III	CC
Mid_gastrula	GO:0005682	0.0226963	1	1	1	U5 snRNP	CC
Mid_gastrula	GO:0071005	0.0226963	1	1	1	U2-type precatalytic spliceosome	CC
Mid_gastrula	GO:0043625	0.0407075	1	1	1	delta DNA polymerase complex	CC
Mid_gastrula	GO:0005667	0.0409595	0.993396	3	17	transcription regulator complex	CC
Mid_gastrula	GO:0031307	0.0412459	1	1	1	integral component of mitochondrial outer membrane	CC
Mid_gastrula	GO:0000974	0.0428119	1	1	1	Prp19 complex	CC
Mid_gastrula	GO:0005838	0.0462538	1	1	1	proteasome regulatory particle	CC
Mid_gastrula	GO:0031213	0.0474507	1	1	1	RSF complex	CC
Mid_gastrula	GO:0036396	0.0476316	1	1	1	RNA N6-methyladenosine methyltransferase complex	CC
Mid_gastrula	GO:0034457	0.0480049	1	1	1	Mpp10 complex	CC
Mid_gastrula	GO:0031464	0.0481696	1	1	1	Cul4A-RING E3 ubiquitin ligase complex	CC
Mid_gastrula	GO:0005751	0.0485687	1	1	1	mitochondrial respiratory chain complex IV	CC
Mid_gastrula	GO:0014069	0.0489872	1	1	1	postsynaptic density	CC
Mid_gastrula	GO:0032588	0.0489872	1	1	1	trans-Golgi network membrane	CC
Mid_gastrula	GO:0098842	0.0489872	1	1	1	postsynaptic early endosome	CC
Mid_gastrula	GO:0003677	7.2518e-20	1	103	690	DNA binding	MF
Mid_gastrula	GO:0003723	7.8803e-07	1	30	239	RNA binding	MF
Mid_gastrula	GO:0003676	1.22754e-05	0.999993	103	1224	nucleic acid binding	MF
Mid_gastrula	GO:0008312	2.97903e-05	1	4	5	7S RNA binding	MF
Mid_gastrula	GO:0003918	5.31166e-05	1	3	3	DNA topoisomerase type II (double strand cut, ATP-hydrolyzing) activity	MF
Mid_gastrula	GO:0009055	5.43885e-05	0.999993	9	34	electron transfer activity	MF
Mid_gastrula	GO:0004298	0.000549872	0.999955	5	14	threonine-type endopeptidase activity	MF
Mid_gastrula	GO:0046982	0.00130872	0.999736	8	43	protein heterodimerization activity	MF
Mid_gastrula	GO:0003700	0.00167971	0.999269	22	201	DNA-binding transcription factor activity	MF
Mid_gastrula	GO:0004642	0.00177036	1	2	2	phosphoribosylformylglycinamidine synthase activity	MF
Mid_gastrula	GO:0003938	0.00178898	1	2	2	IMP dehydrogenase activity	MF
Mid_gastrula	GO:0030942	0.00236306	1	2	2	endoplasmic reticulum signal peptide binding	MF
Mid_gastrula	GO:0004613	0.00239378	1	2	2	phosphoenolpyruvate carboxykinase (GTP) activity	MF
Mid_gastrula	GO:0030337	0.00266392	1	2	2	DNA polymerase processivity factor activity	MF
Mid_gastrula	GO:0008093	0.00301132	1	2	2	cytoskeletal anchor activity	MF
Mid_gastrula	GO:0070840	0.00301132	1	2	2	dynein complex binding	MF
Mid_gastrula	GO:0016891	0.00391027	1	2	2	endoribonuclease activity, producing 5'-phosphomonoesters	MF
Mid_gastrula	GO:0051537	0.00394596	0.999603	4	14	2 iron, 2 sulfur cluster binding	MF
Mid_gastrula	GO:0016616	0.00511861	0.999705	3	7	oxidoreductase activity, acting on the CH-OH group of donors, NAD or NADP as acceptor	MF
Mid_gastrula	GO:0019904	0.00535916	0.999666	3	8	protein domain specific binding	MF
Mid_gastrula	GO:0004683	0.00627432	0.9999	2	3	calmodulin-dependent protein kinase activity	MF
Mid_gastrula	GO:0005471	0.0103631	0.999784	2	3	ATP:ADP antiporter activity	MF
Mid_gastrula	GO:0003824	0.0108197	0.994999	17	176	catalytic activity	MF
Mid_gastrula	GO:0016274	0.0127969	0.99878	3	11	protein-arginine N-methyltransferase activity	MF
Mid_gastrula	GO:0004146	0.013975	0.999521	2	4	dihydrofolate reductase activity	MF
Mid_gastrula	GO:0042803	0.0170064	0.999353	2	4	protein homodimerization activity	MF
Mid_gastrula	GO:0004402	0.0176477	0.998063	3	12	histone acetyltransferase activity	MF
Mid_gastrula	GO:0017025	0.0193068	0.999091	2	5	TBP-class protein binding	MF
Mid_gastrula	GO:0017128	0.0193359	0.999089	2	5	phospholipid scramblase activity	MF
Mid_gastrula	GO:0050681	0.0226963	1	1	1	androgen receptor binding	MF
Mid_gastrula	GO:0016301	0.0258849	0.993765	5	33	kinase activity	MF
Mid_gastrula	GO:0016639	0.0276579	0.998419	2	5	oxidoreductase activity, acting on the CH-NH2 group of donors, NAD or NADP as acceptor	MF
Mid_gastrula	GO:0000981	0.0317479	0.984207	15	149	DNA-binding transcription factor activity, RNA polymerase II-specific	MF
Mid_gastrula	GO:0004017	0.0333052	0.997716	2	6	adenylate kinase activity	MF
Mid_gastrula	GO:0004070	0.03503	1	1	1	aspartate carbamoyltransferase activity	MF
Mid_gastrula	GO:0004767	0.0370639	1	1	1	sphingomyelin phosphodiesterase activity	MF
Mid_gastrula	GO:0003883	0.038259	1	1	1	CTP synthase activity	MF
Mid_gastrula	GO:0008094	0.0406305	0.996727	2	7	DNA-dependent ATPase activity	MF
Mid_gastrula	GO:0015269	0.0422525	0.996696	2	6	calcium-activated potassium channel activity	MF
Mid_gastrula	GO:0004828	0.0429704	1	1	1	serine-tRNA ligase activity	MF
Mid_gastrula	GO:0003688	0.0448435	1	1	1	DNA replication origin binding	MF
Mid_gastrula	GO:0016671	0.0455124	1	1	1	oxidoreductase activity, acting on a sulfur group of donors, disulfide as acceptor	MF
Mid_gastrula	GO:0004526	0.0456558	0.996273	2	6	ribonuclease P activity	MF
Mid_gastrula	GO:0004518	0.0463584	0.992148	3	17	nuclease activity	MF
Mid_gastrula	GO:0003963	0.0477674	1	1	1	RNA-3'-phosphate cyclase activity	MF
Mid_gastrula	GO:0004108	0.0477991	1	1	1	citrate (Si)-synthase activity	MF
Mid_gastrula	GO:0019843	0.0479078	0.995983	2	6	rRNA binding	MF
Mid_gastrula	GO:0004139	0.0481368	1	1	1	deoxyribose-phosphate aldolase activity	MF
Mid_gastrula	GO:0017174	0.0492703	1	1	1	glycine N-methyltransferase activity	MF
Mid_gastrula	GO:0005524	0.0494457	0.961857	78	1441	ATP binding	MF
G) Late Gastrula
lifestage	category	over_represented_pvalue	under_represented_pvalue	numDEInCat	numInCat	term	ontology
Late_gastrula	GO:0051603	5.05137e-07	1	6	10	proteolysis involved in cellular protein catabolic process	BP
Late_gastrula	GO:0042908	4.40152e-05	0.999998	5	13	xenobiotic transport	BP
Late_gastrula	GO:0055114	0.000561413	0.999688	48	819	oxidation-reduction process	BP
Late_gastrula	GO:0051493	0.00121317	1	2	2	regulation of cytoskeleton organization	BP
Late_gastrula	GO:0006979	0.00184432	0.999772	5	27	response to oxidative stress	BP
Late_gastrula	GO:0006614	0.00325239	0.999823	3	9	SRP-dependent cotranslational protein targeting to membrane	BP
Late_gastrula	GO:0055085	0.00526746	0.99707	32	580	transmembrane transport	BP
Late_gastrula	GO:0007017	0.00564702	0.999079	5	30	microtubule-based process	BP
Late_gastrula	GO:0006478	0.00936365	0.999206	3	11	peptidyl-tyrosine sulfation	BP
Late_gastrula	GO:0031110	0.0100799	0.99971	2	4	regulation of microtubule polymerization or depolymerization	BP
Late_gastrula	GO:0070897	0.0112973	0.9996	2	5	transcription preinitiation complex assembly	BP
Late_gastrula	GO:0070588	0.01779	0.996842	4	37	calcium ion transmembrane transport	BP
Late_gastrula	GO:0006207	0.0237577	0.998518	2	8	'de novo' pyrimidine nucleobase biosynthetic process	BP
Late_gastrula	GO:0006355	0.0247531	0.985253	27	465	regulation of transcription, DNA-templated	BP
Late_gastrula	GO:0032784	0.0247537	1	1	1	regulation of DNA-templated transcription, elongation	BP
Late_gastrula	GO:0002023	0.0280521	1	1	1	reduction of food intake in response to dietary excess	BP
Late_gastrula	GO:0009749	0.0280521	1	1	1	response to glucose	BP
Late_gastrula	GO:0035264	0.0280521	1	1	1	multicellular organism growth	BP
Late_gastrula	GO:0006348	0.0294487	1	1	1	chromatin silencing at telomere	BP
Late_gastrula	GO:0006434	0.0296122	1	1	1	seryl-tRNA aminoacylation	BP
Late_gastrula	GO:0008218	0.0316276	0.995362	3	18	bioluminescence	BP
Late_gastrula	GO:0045017	0.0326322	0.993173	4	28	glycerolipid biosynthetic process	BP
Late_gastrula	GO:0006811	0.0327258	0.987802	8	119	ion transport	BP
Late_gastrula	GO:0009264	0.0373851	1	1	1	deoxyribonucleotide catabolic process	BP
Late_gastrula	GO:0006270	0.0393879	0.996556	2	11	DNA replication initiation	BP
Late_gastrula	GO:0002092	0.0394416	1	1	1	positive regulation of receptor internalization	BP
Late_gastrula	GO:0097061	0.0394416	1	1	1	dendritic spine organization	BP
Late_gastrula	GO:0097062	0.0394416	1	1	1	dendritic spine maintenance	BP
Late_gastrula	GO:0006452	0.0405009	1	1	1	translational frameshifting	BP
Late_gastrula	GO:0045901	0.0405009	1	1	1	positive regulation of translational elongation	BP
Late_gastrula	GO:0045905	0.0405009	1	1	1	positive regulation of translational termination	BP
Late_gastrula	GO:0071806	0.0425308	1	1	1	protein transmembrane transport	BP
Late_gastrula	GO:0016051	0.0427978	0.996323	2	8	carbohydrate biosynthetic process	BP
Late_gastrula	GO:0009247	0.046558	0.995697	2	9	glycolipid biosynthetic process	BP
Late_gastrula	GO:0005839	2.39482e-07	1	6	9	proteasome core complex	CC
Late_gastrula	GO:0005930	0.0121971	0.999551	2	5	axoneme	CC
Late_gastrula	GO:0005874	0.0144093	0.996974	5	39	microtubule	CC
Late_gastrula	GO:0042555	0.0268198	0.998166	2	9	MCM complex	CC
Late_gastrula	GO:0016604	0.0280521	1	1	1	nuclear body	CC
Late_gastrula	GO:0043625	0.0282931	1	1	1	delta DNA polymerase complex	CC
Late_gastrula	GO:0036396	0.03565	1	1	1	RNA N6-methyladenosine methyltransferase complex	CC
Late_gastrula	GO:0005751	0.0389255	1	1	1	mitochondrial respiratory chain complex IV	CC
Late_gastrula	GO:0014069	0.0394416	1	1	1	postsynaptic density	CC
Late_gastrula	GO:0032588	0.0394416	1	1	1	trans-Golgi network membrane	CC
Late_gastrula	GO:0098842	0.0394416	1	1	1	postsynaptic early endosome	CC
Late_gastrula	GO:0031511	0.0397523	1	1	1	Mis6-Sim4 complex	CC
Late_gastrula	GO:0008559	4.40152e-05	0.999998	5	13	ATPase-coupled xenobiotic transmembrane transporter activity	MF
Late_gastrula	GO:0004298	0.000121114	0.999993	5	14	threonine-type endopeptidase activity	MF
Late_gastrula	GO:0042626	0.000214586	0.999952	11	94	ATPase-coupled transmembrane transporter activity	MF
Late_gastrula	GO:0004222	0.00206648	0.999345	12	144	metalloendopeptidase activity	MF
Late_gastrula	GO:0016887	0.00208307	0.999339	12	148	ATPase activity	MF
Late_gastrula	GO:0004983	0.00253666	0.999492	7	44	neuropeptide Y receptor activity	MF
Late_gastrula	GO:0005200	0.0027032	0.999636	5	26	structural constituent of cytoskeleton	MF
Late_gastrula	GO:0000981	0.00364831	0.998644	14	149	DNA-binding transcription factor activity, RNA polymerase II-specific	MF
Late_gastrula	GO:0019205	0.00516274	0.999895	2	4	nucleobase-containing compound kinase activity	MF
Late_gastrula	GO:0008476	0.00936365	0.999206	3	11	protein-tyrosine sulfotransferase activity	MF
Late_gastrula	GO:0017025	0.0105311	0.999641	2	5	TBP-class protein binding	MF
Late_gastrula	GO:0020037	0.0135357	0.994072	14	208	heme binding	MF
Late_gastrula	GO:0000166	0.0159752	0.997289	4	31	nucleotide binding	MF
Late_gastrula	GO:0004017	0.018498	0.999077	2	6	adenylate kinase activity	MF
Late_gastrula	GO:0004499	0.0217069	0.995996	4	28	N,N-dimethylaniline monooxygenase activity	MF
Late_gastrula	GO:0005262	0.0222641	0.995787	4	35	calcium channel activity	MF
Late_gastrula	GO:0019843	0.0228735	0.998721	2	6	rRNA binding	MF
Late_gastrula	GO:0008234	0.0250887	0.99194	7	76	cysteine-type peptidase activity	MF
Late_gastrula	GO:0001965	0.0253659	1	1	1	G-protein alpha-subunit binding	MF
Late_gastrula	GO:0004070	0.0258873	1	1	1	aspartate carbamoyltransferase activity	MF
Late_gastrula	GO:0004828	0.0296122	1	1	1	serine-tRNA ligase activity	MF
Late_gastrula	GO:0019904	0.0296861	0.997912	2	8	protein domain specific binding	MF
Late_gastrula	GO:0005216	0.0298252	0.991028	6	78	ion channel activity	MF
Late_gastrula	GO:0003688	0.0313485	1	1	1	DNA replication origin binding	MF
Late_gastrula	GO:0016671	0.0321432	1	1	1	oxidoreductase activity, acting on a sulfur group of donors, disulfide as acceptor	MF
Late_gastrula	GO:0043565	0.0327033	0.986287	10	127	sequence-specific DNA binding	MF
Late_gastrula	GO:0004806	0.0351876	0.994556	3	20	triglyceride lipase activity	MF
Late_gastrula	GO:0003963	0.036001	1	1	1	RNA-3'-phosphate cyclase activity	MF
Late_gastrula	GO:0004108	0.0360894	1	1	1	citrate (Si)-synthase activity	MF
Late_gastrula	GO:0005488	0.0362444	0.997158	2	8	binding	MF
Late_gastrula	GO:0004139	0.0373851	1	1	1	deoxyribose-phosphate aldolase activity	MF
Late_gastrula	GO:0016209	0.038685	1	1	1	antioxidant activity	MF
Late_gastrula	GO:0016705	0.0392293	0.982986	10	144	oxidoreductase activity, acting on paired donors, with incorporation or reduction of molecular oxygen	MF
Late_gastrula	GO:0003921	0.0411107	1	1	1	GMP synthase activity	MF
Late_gastrula	GO:0004602	0.0420508	0.996422	2	8	glutathione peroxidase activity	MF
Late_gastrula	GO:0004144	0.0432911	0.990013	4	31	diacylglycerol O-acyltransferase activity	MF
Late_gastrula	GO:0016661	0.0445868	1	1	1	oxidoreductase activity, acting on other nitrogenous compounds as donors	MF
Late_gastrula	GO:0001733	0.046558	0.995697	2	9	galactosylceramide sulfotransferase activity	MF
Late_gastrula	GO:0016274	0.0489038	0.995184	2	11	protein-arginine N-methyltransferase activity	MF
H) Planula
lifestage	category	over_represented_pvalue	under_represented_pvalue	numDEInCat	numInCat	term	ontology
Planula	GO:0007186	1.18832e-48	1	690	1128	G protein-coupled receptor signaling pathway	BP
Planula	GO:0055085	1.24147e-17	1	332	580	transmembrane transport	BP
Planula	GO:0015074	2.53383e-08	1	271	528	DNA integration	BP
Planula	GO:0006813	2.77324e-06	0.999999	50	75	potassium ion transport	BP
Planula	GO:0034220	1.09223e-05	0.999996	63	103	ion transmembrane transport	BP
Planula	GO:0051260	3.51547e-05	0.999987	47	74	protein homooligomerization	BP
Planula	GO:0006412	4.19006e-05	0.99998	77	135	translation	BP
Planula	GO:0055114	5.86985e-05	0.999957	382	819	oxidation-reduction process	BP
Planula	GO:0006811	6.34427e-05	0.999971	69	119	ion transport	BP
Planula	GO:0046373	0.000662746	1	8	8	L-arabinose metabolic process	BP
Planula	GO:0006259	0.00161128	1	7	7	DNA metabolic process	BP
Planula	GO:0006814	0.00164054	0.999529	21	31	sodium ion transport	BP
Planula	GO:0006478	0.00581338	0.999283	9	11	peptidyl-tyrosine sulfation	BP
Planula	GO:0006857	0.00590433	0.999269	9	11	oligopeptide transport	BP
Planula	GO:0006508	0.00601851	0.995348	235	515	proteolysis	BP
Planula	GO:0007166	0.00603553	0.99647	62	119	cell surface receptor signaling pathway	BP
Planula	GO:0050482	0.0120943	0.998356	8	10	arachidonic acid secretion	BP
Planula	GO:0071805	0.0131171	0.995297	18	29	potassium ion transmembrane transport	BP
Planula	GO:0006979	0.0149545	0.994763	17	27	response to oxidative stress	BP
Planula	GO:0006268	0.025364	1	4	4	DNA unwinding involved in DNA replication	BP
Planula	GO:0006644	0.0288433	0.994187	8	11	phospholipid metabolic process	BP
Planula	GO:0046512	0.040534	0.995962	5	6	sphingosine biosynthetic process	BP
Planula	GO:0046513	0.040534	0.995962	5	6	ceramide biosynthetic process	BP
Planula	GO:0005975	0.0431102	0.969712	74	157	carbohydrate metabolic process	BP
Planula	GO:0016021	5.66059e-32	1	1257	2456	integral component of membrane	CC
Planula	GO:0008076	3.08186e-08	1	35	43	voltage-gated potassium channel complex	CC
Planula	GO:0005576	6.34869e-07	1	99	167	extracellular region	CC
Planula	GO:0005840	8.045e-05	0.999963	64	110	ribosome	CC
Planula	GO:0016020	0.00034997	0.999725	444	977	membrane	CC
Planula	GO:0005886	0.0018571	0.999267	32	52	plasma membrane	CC
Planula	GO:0045211	0.00325193	0.998787	26	42	postsynaptic membrane	CC
Planula	GO:0001518	0.00388058	0.999731	8	9	voltage-gated sodium channel complex	CC
Planula	GO:0005930	0.0101218	1	5	5	axoneme	CC
Planula	GO:0030173	0.0190414	0.99834	6	7	integral component of Golgi membrane	CC
Planula	GO:0071203	0.026629	1	4	4	WASH complex	CC
Planula	GO:0030286	0.040258	0.980358	24	41	dynein complex	CC
Planula	GO:0017059	0.040534	0.995962	5	6	serine C-palmitoyltransferase complex	CC
Planula	GO:0005581	0.0467799	0.995109	5	6	collagen trimer	CC
Planula	GO:0004930	2.67554e-48	1	659	1068	G protein-coupled receptor activity	MF
Planula	GO:0022857	1.12898e-09	1	157	272	transmembrane transporter activity	MF
Planula	GO:0005249	2.99982e-08	1	44	58	voltage-gated potassium channel activity	MF
Planula	GO:0005230	1.44335e-06	1	50	74	extracellular ligand-gated ion channel activity	MF
Planula	GO:0015276	1.71092e-06	1	23	27	ligand-gated ion channel activity	MF
Planula	GO:0005509	1.30388e-05	0.999991	337	698	calcium ion binding	MF
Planula	GO:0016705	1.30887e-05	0.999994	83	144	oxidoreductase activity, acting on paired donors, with incorporation or reduction of molecular oxygen	MF
Planula	GO:0005506	1.84812e-05	0.99999	101	182	iron ion binding	MF
Planula	GO:0003735	5.10104e-05	0.999975	82	146	structural constituent of ribosome	MF
Planula	GO:0004983	0.000138028	0.99996	30	44	neuropeptide Y receptor activity	MF
Planula	GO:0030414	0.000155938	0.999982	16	19	peptidase inhibitor activity	MF
Planula	GO:0003964	0.000296821	0.999834	90	169	RNA-directed DNA polymerase activity	MF
Planula	GO:0042626	0.000480338	0.999775	54	94	ATPase-coupled transmembrane transporter activity	MF
Planula	GO:0004888	0.000508702	0.999746	62	111	transmembrane signaling receptor activity	MF
Planula	GO:0046556	0.000662746	1	8	8	alpha-L-arabinofuranosidase activity	MF
Planula	GO:0031418	0.0011236	0.999645	25	38	L-ascorbic acid binding	MF
Planula	GO:0005216	0.00139688	0.999352	45	78	ion channel activity	MF
Planula	GO:0020037	0.0014963	0.999059	105	208	heme binding	MF
Planula	GO:0004222	0.00276794	0.998366	75	144	metalloendopeptidase activity	MF
Planula	GO:0005248	0.00388058	0.999731	8	9	voltage-gated sodium channel activity	MF
Planula	GO:0004620	0.00397746	0.999723	8	9	phospholipase activity	MF
Planula	GO:0004867	0.00426102	0.999175	13	17	serine-type endopeptidase inhibitor activity	MF
Planula	GO:0005201	0.00547077	0.997117	47	86	extracellular matrix structural constituent	MF
Planula	GO:0008476	0.00581338	0.999283	9	11	protein-tyrosine sulfotransferase activity	MF
Planula	GO:0004623	0.00581339	0.999283	9	11	phospholipase A2 activity	MF
Planula	GO:0030246	0.00679454	0.996647	38	68	carbohydrate binding	MF
Planula	GO:0008146	0.00706716	0.996411	40	73	sulfotransferase activity	MF
Planula	GO:0004970	0.00751794	0.997794	16	24	ionotropic glutamate receptor activity	MF
Planula	GO:0005267	0.00804953	0.997245	19	30	potassium channel activity	MF
Planula	GO:0031419	0.0101436	1	5	5	cobalamin binding	MF
Planula	GO:0004553	0.0111335	0.994949	28	49	hydrolase activity, hydrolyzing O-glycosyl compounds	MF
Planula	GO:0004190	0.01382	0.991743	54	106	aspartic-type endopeptidase activity	MF
Planula	GO:0004842	0.0159026	0.988736	107	225	ubiquitin-protein transferase activity	MF
Planula	GO:0004890	0.0189137	0.995175	11	16	GABA-A receptor activity	MF
Planula	GO:0016620	0.0190236	0.995142	11	16	oxidoreductase activity, acting on the aldehyde or oxo group of donors, NAD or NADP as acceptor	MF
Planula	GO:0016706	0.0198658	0.99439	12	18	2-oxoglutarate-dependent dioxygenase activity	MF
Planula	GO:0005272	0.0198676	0.994389	12	18	sodium channel activity	MF
Planula	GO:0004525	0.0249779	0.996211	7	9	ribonuclease III activity	MF
Planula	GO:0009378	0.025364	1	4	4	four-way junction helicase activity	MF
Planula	GO:0009916	0.025364	1	4	4	alternative oxidase activity	MF
Planula	GO:0016624	0.0253646	1	4	4	oxidoreductase activity, acting on the aldehyde or oxo group of donors, disulfide as acceptor	MF
Planula	GO:0008242	0.0253842	1	4	4	omega peptidase activity	MF
Planula	GO:0022848	0.0292889	0.987128	20	35	acetylcholine-gated cation-selective channel activity	MF
Planula	GO:0046983	0.0392572	0.970823	105	229	protein dimerization activity	MF
Planula	GO:0004758	0.040534	0.995962	5	6	serine C-palmitoyltransferase activity	MF
Planula	GO:0016702	0.0409148	0.980535	21	38	oxidoreductase activity, acting on single donors with incorporation of molecular oxygen, incorporation of two atoms of oxygen	MF
Planula	GO:0008191	0.0492331	0.99161	6	8	metalloendopeptidase inhibitor activity	MF
Planula	GO:0004656	0.0492832	0.991599	6	8	procollagen-proline 4-dioxygenase activity	MF
Planula	unknown	0.00183024	0.99842	904	2105	NA	NA
I) Adult
lifestage	category	over_represented_pvalue	under_represented_pvalue	numDEInCat	numInCat	term	ontology
Adult	GO:0007186	1.50067e-20	1	708	1128	G protein-coupled receptor signaling pathway	BP
Adult	GO:0006508	1.09256e-07	1	312	515	proteolysis	BP
Adult	GO:0042981	1.92482e-07	1	125	183	regulation of apoptotic process	BP
Adult	GO:0007166	3.19382e-06	0.999999	84	119	cell surface receptor signaling pathway	BP
Adult	GO:0007156	2.3483e-05	0.999995	35	43	homophilic cell adhesion via plasma membrane adhesion molecules	BP
Adult	GO:0051260	3.10828e-05	0.999989	54	74	protein homooligomerization	BP
Adult	GO:0055085	3.24093e-05	0.999978	335	580	transmembrane transport	BP
Adult	GO:0005975	3.46717e-05	0.999983	103	157	carbohydrate metabolic process	BP
Adult	GO:0034220	4.67035e-05	0.99998	71	103	ion transmembrane transport	BP
Adult	GO:0006751	5.13558e-05	1	14	14	glutathione catabolic process	BP
Adult	GO:0007165	0.000172087	0.999889	198	332	signal transduction	BP
Adult	GO:0016540	0.000232144	0.999987	15	16	protein autoprocessing	BP
Adult	GO:0007267	0.000237144	0.999986	15	16	cell-cell signaling	BP
Adult	GO:0016539	0.00152556	0.999893	12	13	intein-mediated protein splicing	BP
Adult	GO:0015074	0.00161706	0.998788	295	528	DNA integration	BP
Adult	GO:0006955	0.00898394	0.997953	15	19	immune response	BP
Adult	GO:0050482	0.00968716	0.999139	9	10	arachidonic acid secretion	BP
Adult	GO:0016042	0.00974722	0.999133	9	10	lipid catabolic process	BP
Adult	GO:0006821	0.00988276	0.999118	9	10	chloride transport	BP
Adult	GO:0007160	0.0113063	0.996703	18	24	cell-matrix adhesion	BP
Adult	GO:0032481	0.0144883	1	6	6	positive regulation of type I interferon production	BP
Adult	GO:0008272	0.0145551	1	6	6	sulfate transport	BP
Adult	GO:0006813	0.0147921	0.99203	47	75	potassium ion transport	BP
Adult	GO:0007275	0.0205143	0.989033	42	67	multicellular organism development	BP
Adult	GO:0006644	0.029799	0.994782	9	11	phospholipid metabolic process	BP
Adult	GO:0006857	0.0301622	0.994703	9	11	oligopeptide transport	BP
Adult	GO:0016310	0.0309083	0.994541	9	11	phosphorylation	BP
Adult	GO:0046373	0.0331506	0.996379	7	8	L-arabinose metabolic process	BP
Adult	GO:0006629	0.0355261	0.976966	66	113	lipid metabolic process	BP
Adult	GO:0007169	0.0435608	0.989541	10	13	transmembrane receptor protein tyrosine kinase signaling pathway	BP
Adult	GO:0070588	0.0499665	0.976207	24	37	calcium ion transmembrane transport	BP
Adult	GO:0016021	6.13543e-20	1	1428	2456	integral component of membrane	CC
Adult	GO:0005576	6.50729e-14	1	130	167	extracellular region	CC
Adult	GO:0008076	6.10855e-05	0.999985	34	43	voltage-gated potassium channel complex	CC
Adult	GO:0016020	0.000746102	0.999405	534	977	membrane	CC
Adult	GO:0045211	0.00310482	0.998894	30	42	postsynaptic membrane	CC
Adult	GO:0001518	0.0183953	0.998188	8	9	voltage-gated sodium channel complex	CC
Adult	GO:0005886	0.0188824	0.990899	34	52	plasma membrane	CC
Adult	GO:0004930	1.11797e-20	1	675	1068	G protein-coupled receptor activity	MF
Adult	GO:0004713	7.55425e-11	1	123	166	protein tyrosine kinase activity	MF
Adult	GO:0005044	3.22968e-07	1	50	61	scavenger receptor activity	MF
Adult	GO:0030246	1.73894e-06	1	53	68	carbohydrate binding	MF
Adult	GO:0043531	2.22792e-06	1	30	34	ADP binding	MF
Adult	GO:0030414	2.5179e-06	1	19	19	peptidase inhibitor activity	MF
Adult	GO:0022857	3.45606e-06	0.999999	171	272	transmembrane transporter activity	MF
Adult	GO:0005201	8.95083e-06	0.999997	63	86	extracellular matrix structural constituent	MF
Adult	GO:0004089	1.88214e-05	0.999998	24	27	carbonate dehydratase activity	MF
Adult	GO:0005509	2.39517e-05	0.999983	402	698	calcium ion binding	MF
Adult	GO:0036374	0.000104047	1	13	13	glutathione hydrolase activity	MF
Adult	GO:0031418	0.000177607	0.999957	30	38	L-ascorbic acid binding	MF
Adult	GO:0004714	0.000207097	0.999953	28	35	transmembrane receptor protein tyrosine kinase activity	MF
Adult	GO:0003950	0.000221381	0.999936	35	46	NAD+ ADP-ribosyltransferase activity	MF
Adult	GO:0004888	0.0003721	0.99982	73	111	transmembrane signaling receptor activity	MF
Adult	GO:0003968	0.000424783	1	11	11	RNA-directed 5'-3' RNA polymerase activity	MF
Adult	GO:0004553	0.000529754	0.999827	36	49	hydrolase activity, hydrolyzing O-glycosyl compounds	MF
Adult	GO:0005230	0.00053718	0.999777	51	74	extracellular ligand-gated ion channel activity	MF
Adult	GO:0015276	0.000608611	0.999878	22	27	ligand-gated ion channel activity	MF
Adult	GO:0004222	0.000803279	0.999557	91	144	metalloendopeptidase activity	MF
Adult	GO:0004867	0.00175725	0.999783	15	17	serine-type endopeptidase inhibitor activity	MF
Adult	GO:0004525	0.00176901	1	9	9	ribonuclease III activity	MF
Adult	GO:0004252	0.00177082	0.99904	76	120	serine-type endopeptidase activity	MF
Adult	GO:0004890	0.00180603	0.999781	14	16	GABA-A receptor activity	MF
Adult	GO:0004190	0.00285357	0.998472	67	106	aspartic-type endopeptidase activity	MF
Adult	GO:0015293	0.00356406	1	8	8	symporter activity	MF
Adult	GO:0005249	0.00470212	0.997932	39	58	voltage-gated potassium channel activity	MF
Adult	GO:0004623	0.00521788	0.999575	10	11	phospholipase A2 activity	MF
Adult	GO:0016829	0.00567769	0.999215	12	14	lyase activity	MF
Adult	GO:0016702	0.00576858	0.997919	27	38	oxidoreductase activity, acting on single donors with incorporation of molecular oxygen, incorporation of two atoms of oxygen	MF
Adult	GO:0005164	0.00579622	0.998946	14	17	tumor necrosis factor receptor binding	MF
Adult	GO:0004565	0.00624746	0.999122	12	14	beta-galactosidase activity	MF
Adult	GO:0016407	0.00715272	1	7	7	acetyltransferase activity	MF
Adult	GO:0008061	0.00827861	0.997311	22	30	chitin binding	MF
Adult	GO:0035438	0.0144883	1	6	6	cyclic-di-GMP binding	MF
Adult	GO:0008271	0.0144887	1	6	6	secondary active sulfate transmembrane transporter activity	MF
Adult	GO:0005247	0.0148438	1	6	6	voltage-gated chloride channel activity	MF
Adult	GO:0016849	0.0151219	1	6	6	phosphorus-oxygen lyase activity	MF
Adult	GO:0022848	0.0171031	0.993195	24	35	acetylcholine-gated cation-selective channel activity	MF
Adult	GO:0000976	0.0173938	0.997201	10	12	transcription regulatory region sequence-specific DNA binding	MF
Adult	GO:0005248	0.0183953	0.998188	8	9	voltage-gated sodium channel activity	MF
Adult	GO:0004096	0.0185957	0.992525	24	35	catalase activity	MF
Adult	GO:0004620	0.0187634	0.998143	8	9	phospholipase activity	MF
Adult	GO:0004842	0.0188903	0.986503	128	225	ubiquitin-protein transferase activity	MF
Adult	GO:0004322	0.0293459	1	5	5	ferroxidase activity	MF
Adult	GO:0005179	0.0293459	1	5	5	hormone activity	MF
Adult	GO:0031419	0.0294003	1	5	5	cobalamin binding	MF
Adult	GO:0004800	0.029799	0.994782	9	11	thyroxine 5'-deiodinase activity	MF
Adult	GO:0004656	0.0325383	0.996464	7	8	procollagen-proline 4-dioxygenase activity	MF
Adult	GO:0004563	0.0330035	0.996399	7	8	beta-N-acetylhexosaminidase activity	MF
Adult	GO:0046556	0.0331506	0.996379	7	8	alpha-L-arabinofuranosidase activity	MF
Adult	GO:0008519	0.0344317	0.990676	12	16	ammonium transmembrane transporter activity	MF
Adult	GO:0004977	0.0430263	0.9865	13	18	melanocortin receptor activity	MF
Adult	GO:0030144	0.0442804	0.989328	10	13	alpha-1,6-mannosylglycoprotein 6-beta-N-acetylglucosaminyltransferase activity	MF
Adult	unknown	3.17272e-19	1	1234	2105	NA	NA

## Sheet: Table_S2
Table S2. Significant biology process and molecular function gene ontology terms for the maternal mRNA complement. Results are sorted by time point, ontology, and p-value of over-represented terms.
category	over_represented_pvalue	under_represented_pvalue	numDEInCat	numInCat	term	ontology
GO:0007034	1.42166e-06	1	10	14	vacuolar transport	BP
GO:0000387	1.29787e-05	0.999999	8	12	spliceosomal snRNP assembly	BP
GO:0046416	2.56313e-05	1	6	6	D-amino acid metabolic process	BP
GO:0000077	9.35604e-05	0.999994	7	10	DNA damage checkpoint	BP
GO:0035556	0.000165225	0.999924	40	146	intracellular signal transduction	BP
GO:0006281	0.000580872	0.999773	24	87	DNA repair	BP
GO:0051382	0.000657565	0.999968	5	7	kinetochore assembly	BP
GO:0006470	0.00122831	0.999575	18	55	protein dephosphorylation	BP
GO:0006260	0.00129595	0.9996	15	45	DNA replication	BP
GO:0000122	0.00171418	0.999965	3	4	negative regulation of transcription by RNA polymerase II	BP
GO:0009116	0.00281349	0.999378	9	23	nucleoside metabolic process	BP
GO:0034453	0.00331828	1	3	3	microtubule anchoring	BP
GO:0006352	0.00347992	0.999488	6	14	DNA-templated transcription, initiation	BP
GO:0016579	0.00348784	0.998809	15	43	protein deubiquitination	BP
GO:0019700	0.0035667	1	3	3	organic phosphonate catabolic process	BP
GO:0043044	0.00544156	1	3	3	ATP-dependent chromatin remodeling	BP
GO:0007096	0.00584942	1	2	2	regulation of exit from mitosis	BP
GO:0071479	0.00693623	1	2	2	cellular response to ionizing radiation	BP
GO:0008033	0.00769764	0.997947	9	25	tRNA processing	BP
GO:0006006	0.00836719	0.999693	3	4	glucose metabolic process	BP
GO:0045944	0.00893724	0.999179	4	7	positive regulation of transcription by RNA polymerase II	BP
GO:0006333	0.00903003	1	2	2	chromatin assembly or disassembly	BP
GO:0006481	0.00929019	1	2	2	C-terminal protein methylation	BP
GO:0034314	0.00940296	0.999027	4	8	Arp2/3 complex-mediated actin nucleation	BP
GO:1902600	0.00981105	0.997828	7	18	proton transmembrane transport	BP
GO:0006364	0.00983943	0.997509	8	22	rRNA processing	BP
GO:0006606	0.0102518	0.998653	5	9	protein import into nucleus	BP
GO:0031023	0.0110553	1	2	2	microtubule organizing center organization	BP
GO:0006397	0.0112031	0.99604	12	38	mRNA processing	BP
GO:0006506	0.0112946	0.997742	6	16	GPI anchor biosynthetic process	BP
GO:0006556	0.0113724	1	2	2	S-adenosylmethionine biosynthetic process	BP
GO:0098703	0.012089	1	2	2	calcium ion import across plasma membrane	BP
GO:0006511	0.0129195	0.994009	19	70	ubiquitin-dependent protein catabolic process	BP
GO:0006493	0.0134576	0.999405	3	4	protein O-linked glycosylation	BP
GO:0006120	0.0141737	1	2	2	mitochondrial electron transport, NADH to ubiquinone	BP
GO:0006226	0.0150713	1	2	2	dUMP biosynthetic process	BP
GO:0046081	0.0150713	1	2	2	dUTP catabolic process	BP
GO:0007098	0.0157795	0.99827	4	7	centrosome cycle	BP
GO:0023052	0.0164036	0.999215	3	4	signaling	BP
GO:0006839	0.018246	1	2	2	mitochondrial transport	BP
GO:0045132	0.0185727	1	2	2	meiotic chromosome segregation	BP
GO:0006269	0.0186014	0.999064	3	4	DNA replication, synthesis of RNA primer	BP
GO:0030036	0.0189071	0.999042	3	4	actin cytoskeleton organization	BP
GO:0006810	0.0189387	1	2	2	transport	BP
GO:0051225	0.0198107	0.996487	5	11	spindle assembly	BP
GO:0048478	0.0201299	1	2	2	replication fork protection	BP
GO:0006413	0.0201537	0.994031	8	24	translational initiation	BP
GO:0001932	0.0215199	1	2	2	regulation of protein phosphorylation	BP
GO:0006231	0.0217932	1	2	2	dTMP biosynthetic process	BP
GO:0048193	0.0228872	0.998198	3	5	Golgi vesicle transport	BP
GO:0000027	0.0229186	1	2	2	ribosomal large subunit assembly	BP
GO:0006457	0.0235291	0.989681	14	55	protein folding	BP
GO:0043065	0.0245491	1	2	2	positive regulation of apoptotic process	BP
GO:0009058	0.0248322	0.989101	14	52	biosynthetic process	BP
GO:0001919	0.0254795	1	2	2	regulation of receptor recycling	BP
GO:0007040	0.0254795	1	2	2	lysosome organization	BP
GO:0042632	0.0254795	1	2	2	cholesterol homeostasis	BP
GO:0043410	0.0254795	1	2	2	positive regulation of MAPK cascade	BP
GO:0046168	0.0256553	1	2	2	glycerol-3-phosphate catabolic process	BP
GO:0006182	0.0257576	0.993887	6	15	cGMP biosynthetic process	BP
GO:0015986	0.0264419	0.993256	6	19	ATP synthesis coupled proton transport	BP
GO:0006007	0.0269452	1	2	2	glucose catabolic process	BP
GO:0002098	0.0271276	0.996084	4	8	tRNA wobble uridine modification	BP
GO:0006172	0.0286449	1	2	2	ADP biosynthetic process	BP
GO:0006303	0.0286562	0.995789	4	8	double-strand break repair via nonhomologous end joining	BP
GO:0000725	0.0292384	1	2	2	recombinational repair	BP
GO:0048034	0.0298567	1	2	2	heme O biosynthetic process	BP
GO:0006567	0.030036	1	2	2	threonine catabolic process	BP
GO:0006535	0.0301887	1	2	2	cysteine biosynthetic process from serine	BP
GO:1902751	0.0303164	1	2	2	positive regulation of cell cycle G2/M phase transition	BP
GO:0006360	0.0303494	1	2	2	transcription by RNA polymerase I	BP
GO:0006072	0.0304259	1	2	2	glycerol-3-phosphate metabolic process	BP
GO:0007624	0.0306022	1	2	2	ultradian rhythm	BP
GO:0000902	0.0307885	0.997266	3	5	cell morphogenesis	BP
GO:0006499	0.0308625	1	2	2	N-terminal protein myristoylation	BP
GO:0007163	0.0309119	1	2	2	establishment or maintenance of cell polarity	BP
GO:0031124	0.0309175	1	2	2	mRNA 3'-end processing	BP
GO:0009052	0.03095	1	2	2	pentose-phosphate shunt, non-oxidative branch	BP
GO:0034969	0.0309556	1	2	2	histone arginine methylation	BP
GO:0030705	0.0309558	1	2	2	cytoskeleton-dependent intracellular transport	BP
GO:0006695	0.0310584	0.99836	2	4	cholesterol biosynthetic process	BP
GO:0000723	0.0321964	0.991389	6	19	telomere maintenance	BP
GO:0022900	0.0381018	0.998383	2	3	electron transport chain	BP
GO:0006520	0.0382325	0.988093	7	22	cellular amino acid metabolic process	BP
GO:0046488	0.0391122	0.996165	3	5	phosphatidylinositol metabolic process	BP
GO:0016192	0.0394607	0.978967	19	79	vesicle-mediated transport	BP
GO:0006807	0.0400092	0.990386	5	15	nitrogen compound metabolic process	BP
GO:0055114	0.0402977	0.967436	136	819	oxidation-reduction process	BP
GO:0005978	0.0409845	0.995902	3	5	glycogen biosynthetic process	BP
GO:0042773	0.0414229	0.998157	2	3	ATP synthesis coupled electron transport	BP
GO:0000079	0.0474803	0.997715	2	3	regulation of cyclin-dependent protein serine/threonine kinase activity	BP
GO:0006468	0.0486258	0.961312	112	615	protein phosphorylation	BP
GO:0005829	2.0746e-06	1	13	22	cytosol	CC
GO:0031966	1.0354e-05	1	6	6	mitochondrial membrane	CC
GO:0005634	2.91322e-05	0.999984	84	379	nucleus	CC
GO:0005737	0.000140725	0.999928	53	218	cytoplasm	CC
GO:0033178	0.00146914	1	3	3	proton-transporting two-sector ATPase complex, catalytic domain	CC
GO:0005685	0.00244511	0.999914	4	5	U1 snRNP	CC
GO:0032299	0.00313394	1	3	3	ribonuclease H2 complex	CC
GO:0009331	0.00444541	1	3	3	glycerol-3-phosphate dehydrogenase complex	CC
GO:0005739	0.00513159	0.998166	14	51	mitochondrion	CC
GO:0009897	0.00538178	1	3	3	external side of plasma membrane	CC
GO:0008305	0.00544493	1	3	3	integrin complex	CC
GO:0005747	0.00562897	0.999822	3	4	mitochondrial respiratory chain complex I	CC
GO:0005740	0.00760227	0.999731	3	4	mitochondrial envelope	CC
GO:0005783	0.00888167	0.997314	10	31	endoplasmic reticulum	CC
GO:0005885	0.00940296	0.999027	4	8	Arp2/3 protein complex	CC
GO:0001405	0.0105657	1	2	2	PAM complex, Tim23 associated import motor	CC
GO:0043564	0.0121545	0.999484	3	4	Ku70:Ku80 complex	CC
GO:0005643	0.0133356	0.997872	5	11	nuclear pore	CC
GO:0000276	0.0144094	0.9983	4	8	mitochondrial proton-transporting ATP synthase complex, coupling factor F(o)	CC
GO:0008537	0.0208662	1	2	2	proteasome activator complex	CC
GO:0016272	0.0227207	0.996408	4	11	prefoldin complex	CC
GO:0030915	0.0236778	1	2	2	Smc5-Smc6 complex	CC
GO:0031965	0.0257772	1	2	2	nuclear membrane	CC
GO:0030880	0.0299946	0.998887	2	3	RNA polymerase complex	CC
GO:0005814	0.030848	1	2	2	centriole	CC
GO:0005658	0.0309558	1	2	2	alpha DNA polymerase:primase complex	CC
GO:0000220	0.0309558	1	2	2	vacuolar proton-transporting V-type ATPase, V0 domain	CC
GO:0034998	0.0365935	0.998482	2	3	oligosaccharyltransferase I complex	CC
GO:0033588	0.0374667	0.996392	3	5	Elongator holoenzyme complex	CC
GO:0005856	0.037898	0.98425	11	40	cytoskeleton	CC
GO:0005952	0.0427722	0.998062	2	3	cAMP-dependent protein kinase complex	CC
GO:0000776	0.0442385	0.994656	3	6	kinetochore	CC
GO:0003884	2.56313e-05	1	6	6	D-amino-acid oxidase activity	MF
GO:0035091	0.000269359	0.999921	18	49	phosphatidylinositol binding	MF
GO:0004674	0.000434887	0.999851	21	62	protein serine/threonine kinase activity	MF
GO:0015078	0.000498764	0.999936	8	15	proton transmembrane transporter activity	MF
GO:0015035	0.00089121	0.999835	9	23	protein disulfide oxidoreductase activity	MF
GO:0004725	0.00118933	0.999563	20	62	protein tyrosine phosphatase activity	MF
GO:0003684	0.0013494	0.999747	9	20	damaged DNA binding	MF
GO:0000287	0.00138887	0.999553	16	46	magnesium ion binding	MF
GO:0043015	0.00145488	0.999873	6	9	gamma-tubulin binding	MF
GO:0008017	0.00166564	0.999287	25	83	microtubule binding	MF
GO:0042802	0.00179996	0.999888	5	7	identical protein binding	MF
GO:0004843	0.00272292	0.999017	17	51	thiol-dependent ubiquitin-specific protease activity	MF
GO:0003682	0.0028837	0.99957	7	13	chromatin binding	MF
GO:0061630	0.00289001	0.999342	9	25	ubiquitin protein ligase activity	MF
GO:0004364	0.00305753	0.999681	5	10	glutathione transferase activity	MF
GO:0004523	0.00396375	0.999714	4	7	RNA-DNA hybrid ribonuclease activity	MF
GO:0042578	0.0041143	0.999832	4	5	phosphoric ester hydrolase activity	MF
GO:0004672	0.00437294	0.997057	78	389	protein kinase activity	MF
GO:0005542	0.00470901	0.999861	3	4	folic acid binding	MF
GO:0008483	0.00471296	0.999547	5	8	transaminase activity	MF
GO:0004784	0.00495966	1	3	3	superoxide dismutase activity	MF
GO:0030695	0.00544448	1	3	3	GTPase regulator activity	MF
GO:0004129	0.00571681	0.999266	5	11	cytochrome-c oxidase activity	MF
GO:0017110	0.00624194	1	2	2	nucleoside-diphosphatase activity	MF
GO:0003714	0.00741753	0.99974	3	4	transcription corepressor activity	MF
GO:0051287	0.00771558	0.99775	10	29	NAD binding	MF
GO:0003779	0.00903299	0.996888	12	39	actin binding	MF
GO:0004671	0.00929019	1	2	2	protein C-terminal S-isoprenylcysteine carboxyl O-methyltransferase activity	MF
GO:0016791	0.00976293	0.996775	11	36	phosphatase activity	MF
GO:0004045	0.0101512	0.999418	3	5	aminoacyl-tRNA hydrolase activity	MF
GO:0004478	0.0113724	1	2	2	methionine adenosyltransferase activity	MF
GO:0044877	0.0115964	0.999516	3	4	protein-containing complex binding	MF
GO:0042162	0.0121545	0.999484	3	4	telomeric DNA binding	MF
GO:0030170	0.0141317	0.993537	18	66	pyridoxal phosphate binding	MF
GO:0017176	0.0141845	0.999075	3	5	phosphatidylinositol N-acetylglucosaminyltransferase activity	MF
GO:0017056	0.0144937	0.998453	4	7	structural constituent of nuclear pore	MF
GO:0004170	0.0150713	1	2	2	dUTP diphosphatase activity	MF
GO:0004144	0.0152625	0.995859	7	31	diacylglycerol O-acyltransferase activity	MF
GO:0004345	0.017701	1	2	2	glucose-6-phosphate dehydrogenase activity	MF
GO:0003713	0.0187295	0.996497	5	13	transcription coactivator activity	MF
GO:0016627	0.0207944	0.995313	6	15	oxidoreductase activity, acting on the CH-CH group of donors	MF
GO:0004799	0.0217932	1	2	2	thymidylate synthase activity	MF
GO:0003841	0.022161	1	2	2	1-acylglycerol-3-phosphate O-acyltransferase activity	MF
GO:0003678	0.0222315	0.99263	9	29	DNA helicase activity	MF
GO:0004637	0.0226999	1	2	2	phosphoribosylamine-glycine ligase activity	MF
GO:0009039	0.0231846	1	2	2	urease activity	MF
GO:0047304	0.0235063	1	2	2	2-aminoethylphosphonate-pyruvate transaminase activity	MF
GO:0008138	0.0239241	0.993347	7	21	protein tyrosine/serine/threonine phosphatase activity	MF
GO:1990380	0.0239688	1	2	2	Lys48-specific deubiquitinase activity	MF
GO:0005484	0.0241062	0.996652	4	8	SNAP receptor activity	MF
GO:0003743	0.0241132	0.990762	11	38	translation initiation factor activity	MF
GO:0005524	0.0241775	0.97966	251	1441	ATP binding	MF
GO:0004617	0.024574	1	2	2	phosphoglycerate dehydrogenase activity	MF
GO:0008425	0.0245985	1	2	2	2-polyprenyl-6-methoxy-1,4-benzoquinone methyltransferase activity	MF
GO:0004367	0.0256553	1	2	2	glycerol-3-phosphate dehydrogenase [NAD+] activity	MF
GO:0008121	0.0258349	0.999118	2	3	ubiquinol-cytochrome-c reductase activity	MF
GO:0019829	0.0260281	0.997467	3	6	ATPase-coupled cation transmembrane transporter activity	MF
GO:0000900	0.0261495	1	2	2	translation repressor activity, mRNA regulatory element binding	MF
GO:0009055	0.0262806	0.990782	9	34	electron transfer activity	MF
GO:0004619	0.0269452	1	2	2	phosphoglycerate mutase activity	MF
GO:0004519	0.0281419	0.994293	5	12	endonuclease activity	MF
GO:0000030	0.0284983	0.997548	3	5	mannosyltransferase activity	MF
GO:0008495	0.0298567	1	2	2	protoheme IX farnesyltransferase activity	MF
GO:0008890	0.030036	1	2	2	glycine C-acetyltransferase activity	MF
GO:0016151	0.0301496	0.995191	4	9	nickel cation binding	MF
GO:0070403	0.0304143	0.993357	5	14	NAD+ binding	MF
GO:0019136	0.0306517	1	2	2	deoxynucleoside kinase activity	MF
GO:0004833	0.0307478	1	2	2	tryptophan 2,3-dioxygenase activity	MF
GO:0004491	0.0308289	1	2	2	methylmalonate-semialdehyde dehydrogenase (acylating) activity	MF
GO:0004379	0.0308625	1	2	2	glycylpeptide N-tetradecanoyltransferase activity	MF
GO:0004373	0.0309032	1	2	2	glycogen (starch) synthase activity	MF
GO:0004698	0.0309119	1	2	2	calcium-dependent protein kinase C activity	MF
GO:0031491	0.0309367	1	2	2	nucleosome binding	MF
GO:0004751	0.03095	1	2	2	ribose-5-phosphate isomerase activity	MF
GO:0003860	0.0309527	1	2	2	3-hydroxyisobutyryl-CoA hydrolase activity	MF
GO:0008469	0.0309556	1	2	2	histone-arginine N-methyltransferase activity	MF
GO:0005049	0.0309558	1	2	2	nuclear export signal receptor activity	MF
GO:0003989	0.0309558	1	2	2	acetyl-CoA carboxylase activity	MF
GO:0004631	0.0310584	0.99836	2	4	phosphomevalonate kinase activity	MF
GO:0003777	0.0325195	0.983081	19	78	microtubule motor activity	MF
GO:0046961	0.0340982	0.9963	3	6	proton-transporting ATPase activity, rotational mechanism	MF
GO:0004383	0.0344978	0.991021	6	16	guanylate cyclase activity	MF
GO:0016888	0.0348906	0.998591	2	3	endodeoxyribonuclease activity, producing 5'-phosphomonoesters	MF
GO:0004017	0.035007	0.99616	3	6	adenylate kinase activity	MF
GO:0005543	0.0355704	0.996648	3	5	phospholipid binding	MF
GO:0003887	0.0367058	0.989988	6	18	DNA-directed DNA polymerase activity	MF
GO:0015075	0.0383327	0.996273	3	5	ion transmembrane transporter activity	MF
GO:0016491	0.040826	0.97161	49	268	oxidoreductase activity	MF
GO:0017048	0.0410963	0.995886	3	5	Rho GTPase binding	MF
GO:0008603	0.0427722	0.998062	2	3	cAMP-dependent protein kinase regulator activity	MF
GO:0004719	0.0438796	0.997191	2	4	protein-L-isoaspartate (D-aspartate) O-methyltransferase activity	MF
GO:0046982	0.0496742	0.978943	10	43	protein heterodimerization activity	MF

## Sheet: Table_S3
Table S3. Significant biology process and molecular function gene ontology terms for the first wave of the MZT. Results are sorted by time point, ontology, and p-value of over-represented terms.
category	over_represented_pvalue	under_represented_pvalue	numDEInCat	numInCat	term	ontology
GO:0006334	5.73438e-17	1	30	41	nucleosome assembly	BP
GO:0006355	3.56867e-13	1	121	465	regulation of transcription, DNA-templated	BP
GO:0006275	3.78863e-05	1	5	5	regulation of DNA replication	BP
GO:0006471	6.6392e-05	0.999997	6	8	protein ADP-ribosylation	BP
GO:0006265	7.96989e-05	0.999997	6	8	DNA topological change	BP
GO:0008033	0.00013677	0.999977	11	25	tRNA processing	BP
GO:0006368	0.00019385	0.999995	5	6	transcription elongation from RNA polymerase II promoter	BP
GO:0090481	0.000206045	0.999995	5	6	pyrimidine nucleotide-sugar transmembrane transport	BP
GO:0006888	0.000266283	0.999976	7	12	endoplasmic reticulum to Golgi vesicle-mediated transport	BP
GO:0006351	0.000355157	0.99991	14	41	transcription, DNA-templated	BP
GO:0035556	0.000375855	0.99983	33	146	intracellular signal transduction	BP
GO:0042254	0.00101538	0.999838	8	18	ribosome biogenesis	BP
GO:0006352	0.00117111	0.999846	7	14	DNA-templated transcription, initiation	BP
GO:0009408	0.00213892	1	3	3	response to heat	BP
GO:0034508	0.00219359	1	3	3	centromere complex assembly	BP
GO:0000413	0.0022007	0.999585	8	20	protein peptidyl-prolyl isomerization	BP
GO:0046856	0.00234836	0.999787	5	9	phosphatidylinositol dephosphorylation	BP
GO:0006281	0.00305785	0.998696	21	87	DNA repair	BP
GO:0006139	0.00390592	0.998875	11	35	nucleobase-containing compound metabolic process	BP
GO:0001522	0.00393587	0.999426	6	13	pseudouridine synthesis	BP
GO:0016311	0.00403656	0.99925	7	18	dephosphorylation	BP
GO:0000398	0.00486773	0.998658	10	31	mRNA splicing, via spliceosome	BP
GO:0006364	0.0049843	0.998884	8	22	rRNA processing	BP
GO:0006396	0.0069418	0.997521	13	49	RNA processing	BP
GO:0006357	0.0107391	0.996577	10	35	regulation of transcription by RNA polymerase II	BP
GO:0016070	0.0136377	1	2	2	RNA metabolic process	BP
GO:0034968	0.0153962	0.998964	3	5	histone lysine methylation	BP
GO:0016180	0.0163682	1	2	2	snRNA processing	BP
GO:0017148	0.0165164	1	2	2	negative regulation of translation	BP
GO:0043488	0.0165164	1	2	2	regulation of mRNA stability	BP
GO:0006623	0.0167393	1	2	2	protein targeting to vacuole	BP
GO:0009152	0.016807	1	2	2	purine ribonucleotide biosynthetic process	BP
GO:0006784	0.0170006	1	2	2	heme A biosynthetic process	BP
GO:0006480	0.0170873	1	2	2	N-terminal protein amino acid methylation	BP
GO:0007051	0.0173836	1	2	2	spindle organization	BP
GO:0071816	0.0175379	1	2	2	tail-anchored membrane protein insertion into ER membrane	BP
GO:0009298	0.0177898	1	2	2	GDP-mannose biosynthetic process	BP
GO:0006397	0.0182707	0.993577	10	38	mRNA processing	BP
GO:0046654	0.018629	0.998649	3	5	tetrahydrofolate biosynthetic process	BP
GO:0008630	0.0195834	1	2	2	intrinsic apoptotic signaling pathway in response to DNA damage	BP
GO:0097192	0.0195834	1	2	2	extrinsic apoptotic signaling pathway in absence of ligand	BP
GO:0034080	0.0205316	1	2	2	CENP-A containing nucleosome assembly	BP
GO:0031145	0.0226568	1	2	2	anaphase-promoting complex-dependent catabolic process	BP
GO:0006457	0.0230548	0.990187	13	55	protein folding	BP
GO:0006164	0.0281543	0.997173	3	6	purine nucleotide biosynthetic process	BP
GO:0008299	0.0313045	0.994706	4	10	isoprenoid biosynthetic process	BP
GO:0008053	0.0403011	0.998234	2	3	mitochondrial fusion	BP
GO:0000012	0.0422048	0.998102	2	3	single strand break repair	BP
GO:0006526	0.043902	0.99798	2	3	arginine biosynthetic process	BP
GO:0018344	0.0448443	0.997912	2	3	protein geranylgeranylation	BP
GO:0042274	0.045444	0.997868	2	3	ribosomal small subunit biogenesis	BP
GO:0016570	0.0467517	0.99777	2	3	histone modification	BP
GO:0000290	0.046796	0.997767	2	3	deadenylation-dependent decapping of nuclear-transcribed mRNA	BP
GO:0006284	0.0476971	0.990409	4	11	base-excision repair	BP
GO:0006261	0.0496555	0.997548	2	3	DNA-dependent DNA replication	BP
GO:0000786	2.26977e-19	1	34	46	nucleosome	CC
GO:0005634	6.52215e-12	1	98	379	nucleus	CC
GO:0008023	0.00213825	1	3	3	transcription elongation factor complex	CC
GO:0071011	0.00245897	1	3	3	precatalytic spliceosome	CC
GO:0005667	0.00350144	0.999379	7	17	transcription regulator complex	CC
GO:0005765	0.00837551	0.999246	4	7	lysosomal membrane	CC
GO:0005694	0.0144276	0.997481	5	13	chromosome	CC
GO:0032039	0.0163682	1	2	2	integrator complex	CC
GO:1990904	0.0168512	0.997027	5	12	ribonucleoprotein complex	CC
GO:0070176	0.0177409	1	2	2	DRM complex	CC
GO:0036038	0.0182185	1	2	2	MKS complex	CC
GO:0043189	0.0196162	1	2	2	H4/H2A histone acetyltransferase complex	CC
GO:0005956	0.019708	1	2	2	protein kinase CK2 complex	CC
GO:0005665	0.0201337	1	2	2	RNA polymerase II, core complex	CC
GO:0005764	0.022924	0.996653	4	9	lysosome	CC
GO:0000776	0.0348163	0.99619	3	6	kinetochore	CC
GO:0000139	0.037965	0.986717	8	30	Golgi membrane	CC
GO:0030127	0.0421436	0.998106	2	3	COPII vesicle coat	CC
GO:0016593	0.0467517	0.99777	2	3	Cdc73/Paf1 complex	CC
GO:0048500	0.0471863	0.997738	2	3	signal recognition particle	CC
GO:0070652	0.0496781	0.993112	3	7	HAUS complex	CC
GO:0003677	3.75873e-21	1	186	690	DNA binding	MF
GO:0003723	3.91585e-06	0.999998	56	239	RNA binding	MF
GO:0008408	1.03278e-05	0.999999	13	26	3'-5' exonuclease activity	MF
GO:0000981	5.50927e-05	0.999976	39	149	DNA-binding transcription factor activity, RNA polymerase II-specific	MF
GO:0046982	6.56222e-05	0.999985	16	43	protein heterodimerization activity	MF
GO:0003676	7.70204e-05	0.999944	212	1224	nucleic acid binding	MF
GO:0015165	0.000206045	0.999995	5	6	pyrimidine nucleotide-sugar transmembrane transporter activity	MF
GO:0003700	0.000220263	0.99989	46	201	DNA-binding transcription factor activity	MF
GO:0003824	0.000921543	0.99953	39	176	catalytic activity	MF
GO:0018024	0.00117902	0.999919	5	8	histone-lysine N-methyltransferase activity	MF
GO:0003918	0.00158738	1	3	3	DNA topoisomerase type II (double strand cut, ATP-hydrolyzing) activity	MF
GO:0000175	0.00224867	1	3	3	3'-5'-exoribonuclease activity	MF
GO:0003956	0.00288636	1	3	3	NAD(P)+-protein-arginine ADP-ribosyltransferase activity	MF
GO:0017150	0.00672222	0.999101	5	11	tRNA dihydrouridine synthase activity	MF
GO:0008094	0.00743987	0.999353	4	7	DNA-dependent ATPase activity	MF
GO:0003917	0.00789145	0.999716	3	4	DNA topoisomerase type I (single strand cut, ATP-independent) activity	MF
GO:0042803	0.00905259	0.999657	3	4	protein homodimerization activity	MF
GO:0051087	0.0106423	0.998399	5	11	chaperone binding	MF
GO:0070122	0.0107354	0.997879	6	16	isopeptidase activity	MF
GO:0008017	0.0109057	0.995039	18	83	microtubule binding	MF
GO:0043565	0.0143461	0.992162	27	127	sequence-specific DNA binding	MF
GO:0004725	0.014448	0.993985	14	62	protein tyrosine phosphatase activity	MF
GO:0003924	0.014956	0.99026	49	270	GTPase activity	MF
GO:0003938	0.0159177	1	2	2	IMP dehydrogenase activity	MF
GO:0004642	0.0160814	1	2	2	phosphoribosylformylglycinamidine synthase activity	MF
GO:0030371	0.0165164	1	2	2	translation repressor activity	MF
GO:0004587	0.0167548	1	2	2	ornithine-oxo-acid transaminase activity	MF
GO:0004018	0.016807	1	2	2	N6-(1,2-dicarboxyethyl)AMP AMP-lyase (fumarate-forming) activity	MF
GO:0004748	0.0168313	1	2	2	ribonucleoside-diphosphate reductase activity, thioredoxin disulfide as acceptor	MF
GO:0003991	0.0168583	1	2	2	acetylglutamate kinase activity	MF
GO:0003868	0.016867	1	2	2	4-hydroxyphenylpyruvate dioxygenase activity	MF
GO:0035240	0.0170916	1	2	2	dopamine binding	MF
GO:0072544	0.0170916	1	2	2	L-DOPA binding	MF
GO:0072545	0.0170916	1	2	2	tyrosine binding	MF
GO:0004421	0.0170977	1	2	2	hydroxymethylglutaryl-CoA synthase activity	MF
GO:0097020	0.0170988	1	2	2	COPII adaptor activity	MF
GO:0009019	0.0177705	1	2	2	tRNA (guanine-N1-)-methyltransferase activity	MF
GO:0030337	0.017782	1	2	2	DNA polymerase processivity factor activity	MF
GO:0008093	0.0184541	1	2	2	cytoskeletal anchor activity	MF
GO:0070840	0.0184541	1	2	2	dynein complex binding	MF
GO:0008312	0.0184668	0.998665	3	5	7S RNA binding	MF
GO:0004514	0.0193623	1	2	2	nicotinate-nucleotide diphosphorylase (carboxylating) activity	MF
GO:0070290	0.0194509	0.998565	3	5	N-acylphosphatidylethanolamine-specific phospholipase D activity	MF
GO:0019887	0.019708	1	2	2	protein kinase regulator activity	MF
GO:0005525	0.0199305	0.986025	64	373	GTP binding	MF
GO:0016891	0.0200354	1	2	2	endoribonuclease activity, producing 5'-phosphomonoesters	MF
GO:0003755	0.0229169	0.991114	11	44	peptidyl-prolyl cis-trans isomerase activity	MF
GO:0051539	0.026089	0.992399	7	24	4 iron, 4 sulfur cluster binding	MF
GO:0003777	0.0280307	0.986397	16	78	microtubule motor activity	MF
GO:0016409	0.0281589	0.991728	7	23	palmitoyltransferase activity	MF
GO:0051537	0.0282933	0.993942	5	14	2 iron, 2 sulfur cluster binding	MF
GO:0046872	0.0304473	0.978629	56	338	metal ion binding	MF
GO:0005515	0.0314148	0.972022	514	3720	protein binding	MF
GO:0004449	0.0335065	0.99639	3	6	isocitrate dehydrogenase (NAD+) activity	MF
GO:0005347	0.0363128	0.989889	6	20	ATP transmembrane transporter activity	MF
GO:0003953	0.0405776	0.998215	2	3	NAD+ nucleosidase activity	MF
GO:0016717	0.0436293	0.991768	4	10	oxidoreductase activity, acting on paired donors, with oxidation of a pair of donors resulting in the reduction of molecular oxygen to two molecules of water	MF
GO:0010181	0.0445745	0.991004	4	12	FMN binding	MF
GO:0004683	0.0455251	0.997862	2	3	calmodulin-dependent protein kinase activity	MF
GO:0017064	0.0494599	0.997563	2	3	fatty acid amide hydrolase activity	MF

## Sheet: Table_S4
Table S4. Significant biology process and molecular function gene ontology terms for the second wave of the MZT. Results are sorted by time point, ontology, and p-value of over-represented terms.
category	over_represented_pvalue	under_represented_pvalue	numDEInCat	numInCat	term	ontology
GO:0007186	7.72535e-29	1	712	1128	G protein-coupled receptor signaling pathway	BP
GO:0055085	1.15649e-16	1	353	580	transmembrane transport	BP
GO:0015074	8.45471e-08	1	306	528	DNA integration	BP
GO:0006813	8.3153e-07	1	55	75	potassium ion transport	BP
GO:0006412	2.44785e-06	0.999999	89	135	translation	BP
GO:0006811	6.28235e-06	0.999997	76	119	ion transport	BP
GO:0034220	0.000129567	0.999942	64	103	ion transmembrane transport	BP
GO:0055114	0.000224911	0.999828	416	819	oxidation-reduction process	BP
GO:0051260	0.00077133	0.999667	48	74	protein homooligomerization	BP
GO:0046373	0.00115712	1	8	8	L-arabinose metabolic process	BP
GO:0006979	0.00174972	0.99956	20	27	response to oxidative stress	BP
GO:0006334	0.0020329	0.99931	29	41	nucleosome assembly	BP
GO:0071805	0.00393503	0.998844	21	29	potassium ion transmembrane transport	BP
GO:0006259	0.00579982	1	7	7	DNA metabolic process	BP
GO:0006164	0.00605867	1	6	6	purine nucleotide biosynthetic process	BP
GO:0006814	0.00616324	0.997953	21	31	sodium ion transport	BP
GO:0007166	0.0105971	0.993583	65	119	cell surface receptor signaling pathway	BP
GO:0006857	0.0111169	0.998436	9	11	oligopeptide transport	BP
GO:0006478	0.021197	0.99657	9	11	peptidyl-tyrosine sulfation	BP
GO:0051603	0.0273004	0.995518	8	10	proteolysis involved in cellular protein catabolic process	BP
GO:0050482	0.0349516	0.993898	8	10	arachidonic acid secretion	BP
GO:0034765	0.0401535	0.993099	7	9	regulation of ion transmembrane transport	BP
GO:0016021	5.72184e-18	1	1327	2456	integral component of membrane	CC
GO:0008076	3.52036e-07	1	36	43	voltage-gated potassium channel complex	CC
GO:0005576	4.1688e-05	0.999979	101	167	extracellular region	CC
GO:0005840	7.12865e-05	0.999968	71	110	ribosome	CC
GO:0016020	0.000127441	0.999902	493	977	membrane	CC
GO:0000786	0.000688804	0.999775	33	46	nucleosome	CC
GO:0005886	0.00319097	0.998688	33	52	plasma membrane	CC
GO:0001518	0.00616633	0.999529	8	9	voltage-gated sodium channel complex	CC
GO:0045211	0.0132937	0.994281	26	42	postsynaptic membrane	CC
GO:0005930	0.017587	1	5	5	axoneme	CC
GO:0030173	0.0286222	0.997196	6	7	integral component of Golgi membrane	CC
GO:0015935	0.0320418	0.990712	12	17	small ribosomal subunit	CC
GO:0071203	0.0368982	1	4	4	WASH complex	CC
GO:0036064	0.0378429	1	4	4	ciliary basal body	CC
GO:0030286	0.0498628	0.974986	24	41	dynein complex	CC
GO:0004930	3.27446e-29	1	680	1068	G protein-coupled receptor activity	MF
GO:0022857	7.65021e-10	1	170	272	transmembrane transporter activity	MF
GO:0005249	1.13781e-07	1	46	58	voltage-gated potassium channel activity	MF
GO:0003735	3.10929e-06	0.999999	95	146	structural constituent of ribosome	MF
GO:0005230	1.20878e-05	0.999996	51	74	extracellular ligand-gated ion channel activity	MF
GO:0015276	1.26784e-05	0.999998	23	27	ligand-gated ion channel activity	MF
GO:0030414	0.000359879	0.999953	16	19	peptidase inhibitor activity	MF
GO:0004620	0.000619298	1	9	9	phospholipase activity	MF
GO:0042626	0.000658106	0.999688	57	94	ATPase-coupled transmembrane transporter activity	MF
GO:0016705	0.000825889	0.999541	84	144	oxidoreductase activity, acting on paired donors, with incorporation or reduction of molecular oxygen	MF
GO:0005506	0.000875712	0.999478	103	182	iron ion binding	MF
GO:0046556	0.00115712	1	8	8	alpha-L-arabinofuranosidase activity	MF
GO:0005509	0.00141682	0.9989	347	698	calcium ion binding	MF
GO:0004970	0.00177896	0.999592	18	24	ionotropic glutamate receptor activity	MF
GO:0005216	0.0020328	0.999036	47	78	ion channel activity	MF
GO:0005267	0.00264054	0.999249	22	30	potassium channel activity	MF
GO:0004888	0.00283333	0.998448	64	111	transmembrane signaling receptor activity	MF
GO:0004190	0.00297713	0.998393	64	106	aspartic-type endopeptidase activity	MF
GO:0020037	0.00391925	0.997431	112	208	heme binding	MF
GO:0004222	0.00437759	0.997354	79	144	metalloendopeptidase activity	MF
GO:0004983	0.00445089	0.998288	30	44	neuropeptide Y receptor activity	MF
GO:0005248	0.00616633	0.999529	8	9	voltage-gated sodium channel activity	MF
GO:0004867	0.00686777	0.998568	13	17	serine-type endopeptidase inhibitor activity	MF
GO:0031418	0.00688243	0.997399	25	38	L-ascorbic acid binding	MF
GO:0046983	0.00945423	0.993433	125	229	protein dimerization activity	MF
GO:0031419	0.0148187	1	5	5	cobalamin binding	MF
GO:0005201	0.0168682	0.99035	49	86	extracellular matrix structural constituent	MF
GO:0004623	0.0184814	0.9971	9	11	phospholipase A2 activity	MF
GO:0008146	0.0201253	0.988894	43	73	sulfotransferase activity	MF
GO:0016639	0.0202878	1	5	5	oxidoreductase activity, acting on the CH-NH2 group of donors, NAD or NADP as acceptor	MF
GO:0000981	0.0205229	0.986364	83	149	DNA-binding transcription factor activity, RNA polymerase II-specific	MF
GO:0008476	0.021197	0.99657	9	11	protein-tyrosine sulfotransferase activity	MF
GO:0030246	0.021282	0.988437	39	68	carbohydrate binding	MF
GO:0004602	0.0247729	0.997503	7	8	glutathione peroxidase activity	MF
GO:0003746	0.0282507	0.991292	13	19	translation elongation factor activity	MF
GO:0003964	0.0292942	0.979605	92	169	RNA-directed DNA polymerase activity	MF
GO:0016706	0.0292991	0.991452	13	18	2-oxoglutarate-dependent dioxygenase activity	MF
GO:0016624	0.0333209	1	4	4	oxidoreductase activity, acting on the aldehyde or oxo group of donors, disulfide as acceptor	MF
GO:0004890	0.0344034	0.990156	11	16	GABA-A receptor activity	MF
GO:0016620	0.0348436	0.990005	11	16	oxidoreductase activity, acting on the aldehyde or oxo group of donors, NAD or NADP as acceptor	MF
GO:0004525	0.0367596	0.993831	7	9	ribonuclease III activity	MF
GO:0008242	0.0382945	1	4	4	omega peptidase activity	MF
GO:0009916	0.0415612	1	4	4	alternative oxidase activity	MF
GO:0004553	0.0425012	0.977721	28	49	hydrolase activity, hydrolyzing O-glycosyl compounds	MF
GO:0051537	0.042537	0.9886	10	14	2 iron, 2 sulfur cluster binding	MF
GO:0004146	0.0457305	1	4	4	dihydrofolate reductase activity	MF
GO:0005272	0.0478079	0.984105	12	18	sodium channel activity	MF
unknown	0.00858841	0.992409	1041	2105	NA	NA

## Sheet: Table_S5
Table S5. Significant biology process and molecular function gene ontology terms for the adult. Results are sorted by time point, ontology, and p-value of over-represented terms.
category	over_represented_pvalue	under_represented_pvalue	numDEInCat	numInCat	term	ontology
GO:0007186	1.50067e-20	1	708	1128	G protein-coupled receptor signaling pathway	BP
GO:0006508	1.09256e-07	1	312	515	proteolysis	BP
GO:0042981	1.92482e-07	1	125	183	regulation of apoptotic process	BP
GO:0007166	3.19382e-06	0.999999	84	119	cell surface receptor signaling pathway	BP
GO:0007156	2.3483e-05	0.999995	35	43	homophilic cell adhesion via plasma membrane adhesion molecules	BP
GO:0051260	3.10828e-05	0.999989	54	74	protein homooligomerization	BP
GO:0055085	3.24093e-05	0.999978	335	580	transmembrane transport	BP
GO:0005975	3.46717e-05	0.999983	103	157	carbohydrate metabolic process	BP
GO:0034220	4.67035e-05	0.99998	71	103	ion transmembrane transport	BP
GO:0006751	5.13558e-05	1	14	14	glutathione catabolic process	BP
GO:0007165	0.000172087	0.999889	198	332	signal transduction	BP
GO:0016540	0.000232144	0.999987	15	16	protein autoprocessing	BP
GO:0007267	0.000237144	0.999986	15	16	cell-cell signaling	BP
GO:0016539	0.00152556	0.999893	12	13	intein-mediated protein splicing	BP
GO:0015074	0.00161706	0.998788	295	528	DNA integration	BP
GO:0006955	0.00898394	0.997953	15	19	immune response	BP
GO:0050482	0.00968716	0.999139	9	10	arachidonic acid secretion	BP
GO:0016042	0.00974722	0.999133	9	10	lipid catabolic process	BP
GO:0006821	0.00988276	0.999118	9	10	chloride transport	BP
GO:0007160	0.0113063	0.996703	18	24	cell-matrix adhesion	BP
GO:0032481	0.0144883	1	6	6	positive regulation of type I interferon production	BP
GO:0008272	0.0145551	1	6	6	sulfate transport	BP
GO:0006813	0.0147921	0.99203	47	75	potassium ion transport	BP
GO:0007275	0.0205143	0.989033	42	67	multicellular organism development	BP
GO:0006644	0.029799	0.994782	9	11	phospholipid metabolic process	BP
GO:0006857	0.0301622	0.994703	9	11	oligopeptide transport	BP
GO:0016310	0.0309083	0.994541	9	11	phosphorylation	BP
GO:0046373	0.0331506	0.996379	7	8	L-arabinose metabolic process	BP
GO:0006629	0.0355261	0.976966	66	113	lipid metabolic process	BP
GO:0007169	0.0435608	0.989541	10	13	transmembrane receptor protein tyrosine kinase signaling pathway	BP
GO:0070588	0.0499665	0.976207	24	37	calcium ion transmembrane transport	BP
GO:0016021	6.13543e-20	1	1428	2456	integral component of membrane	CC
GO:0005576	6.50729e-14	1	130	167	extracellular region	CC
GO:0008076	6.10855e-05	0.999985	34	43	voltage-gated potassium channel complex	CC
GO:0016020	0.000746102	0.999405	534	977	membrane	CC
GO:0045211	0.00310482	0.998894	30	42	postsynaptic membrane	CC
GO:0001518	0.0183953	0.998188	8	9	voltage-gated sodium channel complex	CC
GO:0005886	0.0188824	0.990899	34	52	plasma membrane	CC
GO:0004930	1.11797e-20	1	675	1068	G protein-coupled receptor activity	MF
GO:0004713	7.55425e-11	1	123	166	protein tyrosine kinase activity	MF
GO:0005044	3.22968e-07	1	50	61	scavenger receptor activity	MF
GO:0030246	1.73894e-06	1	53	68	carbohydrate binding	MF
GO:0043531	2.22792e-06	1	30	34	ADP binding	MF
GO:0030414	2.5179e-06	1	19	19	peptidase inhibitor activity	MF
GO:0022857	3.45606e-06	0.999999	171	272	transmembrane transporter activity	MF
GO:0005201	8.95083e-06	0.999997	63	86	extracellular matrix structural constituent	MF
GO:0004089	1.88214e-05	0.999998	24	27	carbonate dehydratase activity	MF
GO:0005509	2.39517e-05	0.999983	402	698	calcium ion binding	MF
GO:0036374	0.000104047	1	13	13	glutathione hydrolase activity	MF
GO:0031418	0.000177607	0.999957	30	38	L-ascorbic acid binding	MF
GO:0004714	0.000207097	0.999953	28	35	transmembrane receptor protein tyrosine kinase activity	MF
GO:0003950	0.000221381	0.999936	35	46	NAD+ ADP-ribosyltransferase activity	MF
GO:0004888	0.0003721	0.99982	73	111	transmembrane signaling receptor activity	MF
GO:0003968	0.000424783	1	11	11	RNA-directed 5'-3' RNA polymerase activity	MF
GO:0004553	0.000529754	0.999827	36	49	hydrolase activity, hydrolyzing O-glycosyl compounds	MF
GO:0005230	0.00053718	0.999777	51	74	extracellular ligand-gated ion channel activity	MF
GO:0015276	0.000608611	0.999878	22	27	ligand-gated ion channel activity	MF
GO:0004222	0.000803279	0.999557	91	144	metalloendopeptidase activity	MF
GO:0004867	0.00175725	0.999783	15	17	serine-type endopeptidase inhibitor activity	MF
GO:0004525	0.00176901	1	9	9	ribonuclease III activity	MF
GO:0004252	0.00177082	0.99904	76	120	serine-type endopeptidase activity	MF
GO:0004890	0.00180603	0.999781	14	16	GABA-A receptor activity	MF
GO:0004190	0.00285357	0.998472	67	106	aspartic-type endopeptidase activity	MF
GO:0015293	0.00356406	1	8	8	symporter activity	MF
GO:0005249	0.00470212	0.997932	39	58	voltage-gated potassium channel activity	MF
GO:0004623	0.00521788	0.999575	10	11	phospholipase A2 activity	MF
GO:0016829	0.00567769	0.999215	12	14	lyase activity	MF
GO:0016702	0.00576858	0.997919	27	38	oxidoreductase activity, acting on single donors with incorporation of molecular oxygen, incorporation of two atoms of oxygen	MF
GO:0005164	0.00579622	0.998946	14	17	tumor necrosis factor receptor binding	MF
GO:0004565	0.00624746	0.999122	12	14	beta-galactosidase activity	MF
GO:0016407	0.00715272	1	7	7	acetyltransferase activity	MF
GO:0008061	0.00827861	0.997311	22	30	chitin binding	MF
GO:0035438	0.0144883	1	6	6	cyclic-di-GMP binding	MF
GO:0008271	0.0144887	1	6	6	secondary active sulfate transmembrane transporter activity	MF
GO:0005247	0.0148438	1	6	6	voltage-gated chloride channel activity	MF
GO:0016849	0.0151219	1	6	6	phosphorus-oxygen lyase activity	MF
GO:0022848	0.0171031	0.993195	24	35	acetylcholine-gated cation-selective channel activity	MF
GO:0000976	0.0173938	0.997201	10	12	transcription regulatory region sequence-specific DNA binding	MF
GO:0005248	0.0183953	0.998188	8	9	voltage-gated sodium channel activity	MF
GO:0004096	0.0185957	0.992525	24	35	catalase activity	MF
GO:0004620	0.0187634	0.998143	8	9	phospholipase activity	MF
GO:0004842	0.0188903	0.986503	128	225	ubiquitin-protein transferase activity	MF
GO:0004322	0.0293459	1	5	5	ferroxidase activity	MF
GO:0005179	0.0293459	1	5	5	hormone activity	MF
GO:0031419	0.0294003	1	5	5	cobalamin binding	MF
GO:0004800	0.029799	0.994782	9	11	thyroxine 5'-deiodinase activity	MF
GO:0004656	0.0325383	0.996464	7	8	procollagen-proline 4-dioxygenase activity	MF
GO:0004563	0.0330035	0.996399	7	8	beta-N-acetylhexosaminidase activity	MF
GO:0046556	0.0331506	0.996379	7	8	alpha-L-arabinofuranosidase activity	MF
GO:0008519	0.0344317	0.990676	12	16	ammonium transmembrane transporter activity	MF
GO:0004977	0.0430263	0.9865	13	18	melanocortin receptor activity	MF
GO:0030144	0.0442804	0.989328	10	13	alpha-1,6-mannosylglycoprotein 6-beta-N-acetylglucosaminyltransferase activity	MF
unknown	3.17272e-19	1	1234	2105	NA	NA

## Sheet: Table_S6
Table S6. Differential expression analysis results from the 12 biomarkers genes (Figures 6 (A) and 7 (B) with significant (padj<0.05) changes in gene expression between time points with log2FoldChange greater than absolute 1 (|log2FoldChange| > 1). Results are sorted by order by Figure 6 (A) and 7 (B), followed by life stage.
gene_id	baseMean	log2FoldChange	lfcSE	stat	pvalue	padj	contrast	gene
g71356	99977.5	-1.24994	0.223887	-5.58291	2.37e-08	3.84e-07	Prawn_chip_vs_Cleavage	CyclinB
g71356	99977.5	-1.43816	0.223933	-6.4223	1.34e-10	2.23e-09	Early_gastrula_vs_Prawn_chip	CyclinB
g71356	99977.5	-2.13105	0.250642	-8.50236	1.86e-17	1.56e-15	Mid_gastrula_vs_Early_gastrula	CyclinB
g71356	99977.5	-1.09413	0.274864	-3.98061	6.87e-05	0.000972	Late_gastrula_vs_Mid_gastrula	CyclinB
g71356	99977.5	-2.90818	0.253095	-11.4905	1.47e-30	6.99e-28	Planula_vs_Late_gastrula	CyclinB
g4639	734.869	2.29171	0.302657	7.57197	3.68e-14	8.47e-13	Cleavage_vs_Fertilized_egg	SMG
g4639	734.869	-1.19937	0.260741	-4.59984	4.23e-06	3.34e-05	Early_gastrula_vs_Prawn_chip	SMG
g4639	734.869	1.22312	0.29419	4.1576	3.22e-05	0.000451	Planula_vs_Late_gastrula	SMG
g60350	624.741	1.62437	0.199158	8.15622	3.46e-16	1e-14	Cleavage_vs_Fertilized_egg	KAISO
g60350	624.741	-2.20224	0.168289	-13.0861	3.95e-39	7.14e-37	Early_gastrula_vs_Prawn_chip	KAISO
g53225	7307.11	2.19181	0.269643	8.12857	4.34e-16	1.25e-14	Cleavage_vs_Fertilized_egg	SOX2
g53225	7307.11	1.46236	0.239241	6.1125	9.81e-10	1.44e-08	Early_gastrula_vs_Prawn_chip	SOX2
g53225	7307.11	-1.13527	0.267544	-4.24332	2.2e-05	0.00019	Mid_gastrula_vs_Early_gastrula	SOX2
g53225	7307.11	-1.20738	0.267848	-4.5077	6.55e-06	0.000113	Planula_vs_Late_gastrula	SOX2
g33149	573.996	-1.41191	0.403054	-3.50303	0.00046	0.00261545	Prawn_chip_vs_Cleavage	WNT8
g33149	573.996	2.21592	0.449217	4.93284	8.1e-07	9.91e-06	Mid_gastrula_vs_Early_gastrula	WNT8
g33149	573.996	-1.48589	0.400861	-3.70674	0.00021	0.00147869	Adult_vs_Planula	WNT8
g68947	331.9	8.1442	1.26033	6.46193	1.03e-10	2.61e-09	Prawn_chip_vs_Cleavage	TBXT
g68947	331.9	4.76932	0.448858	10.6255	2.27e-26	1.81e-24	Early_gastrula_vs_Prawn_chip	TBXT
g68947	331.9	-7.62052	0.730438	-10.4328	1.76e-25	1.66e-23	Adult_vs_Planula	TBXT
g25804	1034.69	1.96945	0.155364	12.6764	7.99e-37	1.58e-34	Cleavage_vs_Fertilized_egg	DNMT3A
g53952	2699.1	-1.66201	0.352148	-4.71964	2.36e-06	1.64e-05	Cleavage_vs_Fertilized_egg	DNMT1
g53952	2699.1	-1.75238	0.3537	-4.95443	7.25e-07	8.97e-06	Mid_gastrula_vs_Early_gastrula	DNMT1
g53952	2699.1	1.49938	0.387098	3.87338	0.000107	0.00140725	Late_gastrula_vs_Mid_gastrula	DNMT1
g53952	2699.1	-1.04288	0.352502	-2.95852	0.00309123	0.0209683	Planula_vs_Late_gastrula	DNMT1
adi2mcaRNA27872_R0	483.364	3.23972	0.685866	4.72354	2.32e-06	1.61e-05	Cleavage_vs_Fertilized_egg	TET1
g53132	2203.26	-2.61072	0.237915	-10.9733	5.14e-28	4.87e-26	Cleavage_vs_Fertilized_egg	MBD2/3
adi2mcaRNA19502_R1	5109.57	-1.96456	0.219321	-8.95745	3.32e-19	3.58e-17	Mid_gastrula_vs_Early_gastrula	UHRF1
g68733	2701.87	1.8053	0.171596	10.5207	6.94e-26	5.42e-24	Cleavage_vs_Fertilized_egg	BRG1
g68733	2701.87	1.24701	0.142264	8.76546	1.86e-18	1.37e-16	Prawn_chip_vs_Cleavage	BRG1

## Sheet: Table_S7
Table S7. Results from functional annotation of the genome using DIAMOND, InterProScan, Blast2GO, and Uniprot.
gene_id	description	length	eValue	bitscore	simMean	UniProtKB_entry	status	protein_names	gene_names	organism	ko	GO_IDs	GO_terms
adi2mcaRNA10013_R0	XP_015756304.1	939	0	1600.1	89.88	NA	NA	NA	NA	NA	NA	GO:0004674; GO:0005524; GO:0006468; GO:0007165; GO:0017049;NA	protein serine/threonine kinase activity; ATP binding; protein phosphorylation; signal transduction; GTP-Rho binding;NA
adi2mcaRNA10016_R5	XP_020602249.1	46	8e-09	70.5	60.87	NA	NA	NA	NA	NA	NA	GO:0005576; GO:0008061;NA	extracellular region; chitin binding;NA
adi2mcaRNA10017_R1	PFX30396.1	264	7.4e-74	287.7	57.95	A0A2B4SM13_STYPI	unreviewed	Ribonuclease P protein subunit p30	RPP30 AWC38_SpisGene4855	Stylophora pistillata (Smooth cauliflower coral)	NA	GO:0004526; GO:0008033;GO:0004526;GO:0008033	ribonuclease P activity; tRNA processing;ribonuclease P activity [GO:0004526]; tRNA processing [GO:0008033]
adi2mcaRNA10018_R0	XP_029203026.1	293	4.2e-68	268.9	49.83	NA	NA	NA	NA	NA	NA	GO:0004930; GO:0007186; GO:0016021;NA	G protein-coupled receptor activity; G protein-coupled receptor signaling pathway; integral component of membrane;NA
adi2mcaRNA10022_R0	XP_029182388.1	1742	0	1791.9	59.3	NA	NA	NA	NA	NA	NA	GO:0004866; GO:0005515; GO:0005615;NA	endopeptidase inhibitor activity; protein binding; extracellular space;NA
adi2mcaRNA10025_R0	XP_032220127.1	800	8.2e-227	797	51	NA	NA	NA	NA	NA	NA	GO:0008237;NA	metallopeptidase activity;NA
adi2mcaRNA10028_R1	XP_032220127.1	98	2.3e-38	168.7	NA	NA	NA	NA	NA	NA	NA	NA;NA	NA;NA
adi2mcaRNA10028_R3	XP_032220127.1	98	2.1e-36	162.2	NA	NA	NA	NA	NA	NA	NA	NA;NA	NA;NA
adi2mcaRNA10043_R1	XP_027044234.1	450	5.1e-170	607.8	61.56	NA	NA	NA	NA	NA	NA	GO:0004499; GO:0050660; GO:0050661; GO:0055114;NA	N,N-dimethylaniline monooxygenase activity; flavin adenine dinucleotide binding; NADP binding; oxidation-reduction process;NA
adi2mcaRNA10065_R8	XP_031567130.1	138	2.6e-22	115.5	NA	NA	NA	NA	NA	NA	NA	NA;NA	NA;NA
adi2mcaRNA10065_R9	XP_022783438.1	164	8.5e-17	97.4	NA	NA	NA	NA	NA	NA	NA	NA;NA	NA;NA
adi2mcaRNA10072_R0	XP_020900065.1	693	2.6e-145	526.6	43.72	NA	NA	NA	NA	NA	NA	GO:0005509; GO:0005886; GO:0007156;NA	calcium ion binding; plasma membrane; homophilic cell adhesion via plasma membrane adhesion molecules;NA
adi2mcaRNA10073_R0	AGG36361.1	1316	0	1625.9	65.27	M1SUQ8_STYPI	unreviewed	Protocadherin fat-like protein	NA	Stylophora pistillata (Smooth cauliflower coral)	NA	GO:0005509; GO:0005886; GO:0007156;GO:0005509;GO:0005886;GO:0007156;GO:0016021	calcium ion binding; plasma membrane; homophilic cell adhesion via plasma membrane adhesion molecules;integral component of membrane [GO:0016021]; plasma membrane [GO:0005886]; calcium ion binding [GO:0005509]; homophilic cell adhesion via plasma membrane adhesion molecules [GO:0007156]
adi2mcaRNA10081_R0	XP_033124776.1	652	1.6e-65	261.2	NA	NA	NA	NA	NA	NA	NA	NA;NA	NA;NA
adi2mcaRNA10085_R0	XP_020624656.1	532	7.7e-183	650.6	68.98	NA	NA	NA	NA	NA	NA	GO:0005509;NA	calcium ion binding;NA
adi2mcaRNA10131_R0	XP_018411809.1	227	2e-73	286.2	NA	NA	NA	NA	NA	NA	NA	NA;NA	NA;NA
adi2mcaRNA10132_R0	XP_007527631.1	571	1.3e-230	809.7	70.4	A0A1S3A0Z0_ERIEU	unreviewed	Lysine--tRNA ligase (EC 6.1.1.6) (Lysyl-tRNA synthetase)	KARS	Erinaceus europaeus (Western European hedgehog)	NA	GO:0003676; GO:0004824; GO:0005524; GO:0005737; GO:0006430;GO:0003676;GO:0004824;GO:0005524;GO:0005737;GO:0006430	nucleic acid binding; lysine-tRNA ligase activity; ATP binding; cytoplasm; lysyl-tRNA aminoacylation;cytoplasm [GO:0005737]; ATP binding [GO:0005524]; lysine-tRNA ligase activity [GO:0004824]; nucleic acid binding [GO:0003676]; lysyl-tRNA aminoacylation [GO:0006430]
adi2mcaRNA10172_R0	XP_014665126.1	1106	6e-233	818.1	40.87	NA	NA	NA	NA	NA	NA	GO:0003676; GO:0015074;NA	nucleic acid binding; DNA integration;NA
adi2mcaRNA10172_R1	XP_014665126.1	1051	2.8e-200	709.5	NA	NA	NA	NA	NA	NA	NA	NA;NA	NA;NA
adi2mcaRNA10172_R2	XP_014665126.1	1052	2.4e-177	633.3	36.88	NA	NA	NA	NA	NA	NA	GO:0003676;NA	nucleic acid binding;NA
adi2mcaRNA10172_R3	XP_014665126.1	1097	1.6e-298	1036.2	47.95	NA	NA	NA	NA	NA	NA	GO:0003676;NA	nucleic acid binding;NA
adi2mcaRNA10172_R4	XP_014665126.1	1087	4.8e-262	914.8	43.61	NA	NA	NA	NA	NA	NA	GO:0003676;NA	nucleic acid binding;NA
adi2mcaRNA10172_R5	XP_014665126.1	1076	3.1e-285	991.9	47.77	NA	NA	NA	NA	NA	NA	GO:0003676;NA	nucleic acid binding;NA
adi2mcaRNA10172_R7	XP_014665126.1	1089	2.4e-285	992.3	47.11	NA	NA	NA	NA	NA	NA	GO:0003676;NA	nucleic acid binding;NA
adi2mcaRNA10172_R9	XP_014665126.1	1069	1.2e-286	996.5	47.9	NA	NA	NA	NA	NA	NA	GO:0003676;NA	nucleic acid binding;NA
adi2mcaRNA10177_R0	XP_029200700.1	1094	2.3e-208	736.5	NA	NA	NA	NA	NA	NA	NA	NA;NA	NA;NA
adi2mcaRNA10177_R1	XP_029200700.1	1130	2.8e-172	616.7	NA	NA	NA	NA	NA	NA	NA	NA;NA	NA;NA
adi2mcaRNA10177_R2	XP_029200700.1	1059	2.9e-153	553.5	NA	NA	NA	NA	NA	NA	NA	NA;NA	NA;NA
adi2mcaRNA10177_R3	PFX29986.1	743	1.8e-187	666.8	NA	A0A2B4SKU2_STYPI	unreviewed	Uncharacterized protein	AWC38_SpisGene5221	Stylophora pistillata (Smooth cauliflower coral)	NA	NA;NA	NA;NA
adi2mcaRNA10177_R4	PFX29986.1	717	8.2e-164	588.2	NA	A0A2B4SKU2_STYPI	unreviewed	Uncharacterized protein	AWC38_SpisGene5221	Stylophora pistillata (Smooth cauliflower coral)	NA	NA;NA	NA;NA
adi2mcaRNA10177_R5	PFX29986.1	693	8.8e-153	551.6	NA	A0A2B4SKU2_STYPI	unreviewed	Uncharacterized protein	AWC38_SpisGene5221	Stylophora pistillata (Smooth cauliflower coral)	NA	NA;NA	NA;NA
adi2mcaRNA10177_R6	XP_029200700.1	1158	0	1706	NA	NA	NA	NA	NA	NA	NA	NA;NA	NA;NA
adi2mcaRNA10193_R1	XP_015756450.1	766	4.8e-128	469.2	57.44	NA	NA	NA	NA	NA	NA	GO:0005509;NA	calcium ion binding;NA
adi2mcaRNA10194_R4	XP_029192990.1	146	1.8e-44	189.9	NA	NA	NA	NA	NA	NA	NA	NA;NA	NA;NA
adi2mcaRNA10194_R8	KXJ20649.1	304	1.3e-70	276.9	48.03	NA	NA	NA	NA	NA	NA	GO:0003677; GO:0006355;NA	DNA binding; regulation of transcription, DNA-templated;NA
adi2mcaRNA10194_R9	XP_029192990.1	213	2.3e-32	149.8	NA	NA	NA	NA	NA	NA	NA	NA;NA	NA;NA
adi2mcaRNA1019_R0	NXJ05534.1	260	2.9e-30	143.3	NA	NA	NA	NA	NA	NA	NA	NA;NA	NA;NA
adi2mcaRNA10204_R0	XP_020916388.2	178	4e-35	158.3	NA	NA	NA	NA	NA	NA	NA	NA;NA	NA;NA
adi2mcaRNA10208_R0	XP_015756455.1	124	8.8e-52	213.4	91.94	NA	NA	NA	NA	NA	NA	GO:0003676; GO:0005524;NA	nucleic acid binding; ATP binding;NA
adi2mcaRNA10208_R3	XP_015756455.1	124	1.3e-50	209.5	90.32	NA	NA	NA	NA	NA	NA	GO:0003676; GO:0005524;NA	nucleic acid binding; ATP binding;NA
adi2mcaRNA10211_R5	HAO15752.1	385	1e-43	188.3	NA	A0A3C1S399_9FLAO	unreviewed	Reverse transcriptase domain-containing protein (Fragment)	DDE71_09385	Tenacibaculum sp.	NA	NA;NA	NA;NA
adi2mcaRNA1021_R0	XP_031549847.1	290	1.5e-120	443	76.55	NA	NA	NA	NA	NA	NA	GO:0016747;NA	transferase activity, transferring acyl groups other than amino-acyl groups;NA
adi2mcaRNA10224_R0	XP_028459985.1	186	5e-11	79.7	NA	NA	NA	NA	NA	NA	NA	NA;NA	NA;NA
adi2mcaRNA10224_R4	XP_028459985.1	188	9.1e-14	89	NA	NA	NA	NA	NA	NA	NA	NA;NA	NA;NA
adi2mcaRNA10224_R7	XP_028459985.1	188	1.7e-12	84.7	NA	NA	NA	NA	NA	NA	NA	NA;NA	NA;NA
adi2mcaRNA10224_R8	XP_021340027.1	163	6.3e-12	82.8	NA	NA	NA	NA	NA	NA	NA	NA;NA	NA;NA
adi2mcaRNA10226_R5	XP_015756478.1	367	1.3e-124	456.8	NA	NA	NA	NA	NA	NA	NA	NA;NA	NA;NA
adi2mcaRNA1022_R0	PFX27932.1	253	9.6e-94	354	71.15	A0A2B4SHH7_STYPI	unreviewed	Cys-loop ligand-gated ion channel (Fragment)	AWC38_SpisGene7358	Stylophora pistillata (Smooth cauliflower coral)	NA	GO:0006811; GO:0016021;GO:0004888;GO:0005216;GO:0016021	ion transport; integral component of membrane;integral component of membrane [GO:0016021]; ion channel activity [GO:0005216]; transmembrane signaling receptor activity [GO:0004888]
adi2mcaRNA10232_R1	XP_022796394.1	419	8.9e-161	577	65.16	NA	NA	NA	NA	NA	NA	GO:0008270;NA	zinc ion binding;NA
adi2mcaRNA10239_R0	XP_015772550.1	664	3.3e-213	751.9	NA	NA	NA	NA	NA	NA	NA	NA;NA	NA;NA
adi2mcaRNA10239_R2	XP_015772550.1	663	1.3e-217	766.5	NA	NA	NA	NA	NA	NA	NA	NA;NA	NA;NA
adi2mcaRNA10239_R5	XP_015765678.1	668	1.1e-211	746.9	NA	NA	NA	NA	NA	NA	NA	NA;NA	NA;NA
adi2mcaRNA10240_R2	XP_015772550.1	665	5.3e-216	761.1	NA	NA	NA	NA	NA	NA	NA	NA;NA	NA;NA
adi2mcaRNA10243_R2	XP_015778977.1	840	9.9e-274	953.4	NA	NA	NA	NA	NA	NA	NA	NA;NA	NA;NA
adi2mcaRNA10252_R6	XP_029180174.1	1120	8.2e-271	944.1	47.32	NA	NA	NA	NA	NA	NA	GO:0005515;NA	protein binding;NA
adi2mcaRNA10252_R7	XP_015756490.1	1155	1.7e-286	996.1	49.52	NA	NA	NA	NA	NA	NA	GO:0005515;NA	protein binding;NA
adi2mcaRNA10252_R8	XP_015756490.1	1183	2.2e-255	892.9	44.89	NA	NA	NA	NA	NA	NA	GO:0005515;NA	protein binding;NA
adi2mcaRNA10252_R9	XP_029180174.1	1078	5.8e-287	998	50.56	NA	NA	NA	NA	NA	NA	GO:0005515;NA	protein binding;NA
adi2mcaRNA10278_R0	XP_015756492.1	372	5.7e-122	448	NA	NA	NA	NA	NA	NA	NA	NA;NA	NA;NA
adi2mcaRNA10278_R1	XP_015756492.1	365	5.1e-120	441.4	NA	NA	NA	NA	NA	NA	NA	NA;NA	NA;NA
adi2mcaRNA10296_R0	XP_022668760.1	86	5.8e-06	62.8	63.95	NA	NA	NA	NA	NA	NA	GO:0003779;NA	actin binding;NA
adi2mcaRNA10298_R0	XP_018909031.1	566	1.1e-225	793.1	73.14	NA	NA	NA	NA	NA	NA	GO:0005524; GO:0042026;NA	ATP binding; protein refolding;NA
adi2mcaRNA10301_R1	XP_014787197.1	362	5.4e-48	202.2	34.53	A0A0L8FSZ8_OCTBM	unreviewed	Epimerase domain-containing protein	OCBIM_22008886mg	Octopus bimaculoides (California two-spotted octopus)	NA	GO:0003824;GO:0003824;GO:0016021	catalytic activity;integral component of membrane [GO:0016021]; catalytic activity [GO:0003824]
adi2mcaRNA10301_R2	XP_014787197.1	344	8.4e-37	164.9	NA	A0A0L8FSZ8_OCTBM	unreviewed	Epimerase domain-containing protein	OCBIM_22008886mg	Octopus bimaculoides (California two-spotted octopus)	NA	NA;GO:0003824;GO:0016021	NA;integral component of membrane [GO:0016021]; catalytic activity [GO:0003824]
adi2mcaRNA10307_R0	XP_028395978.1	340	8.2e-153	550.4	78.24	NA	NA	NA	NA	NA	NA	GO:0004372; GO:0019264; GO:0030170; GO:0035999;NA	glycine hydroxymethyltransferase activity; glycine biosynthetic process from serine; pyridoxal phosphate binding; tetrahydrofolate interconversion;NA
adi2mcaRNA10310_R0	XP_029190510.1	409	3e-149	538.5	72.13	NA	NA	NA	NA	NA	NA	GO:0005869; GO:0007017;NA	dynactin complex; microtubule-based process;NA
adi2mcaRNA10314_R0	XP_020601579.1	136	2.6e-56	228.4	83.82	NA	NA	NA	NA	NA	NA	GO:0003735; GO:0005840; GO:0006412;NA	structural constituent of ribosome; ribosome; translation;NA
adi2mcaRNA10333_R0	XP_032233810.1	130	9.3e-30	141.4	48.46	NA	NA	NA	NA	NA	NA	GO:0008083;NA	growth factor activity;NA
adi2mcaRNA10344_R0	XP_029206091.1	669	0	1159.8	84.75	NA	NA	NA	NA	NA	NA	GO:0019239;NA	deaminase activity;NA
adi2mcaRNA10355_R0	XP_020631621.1	260	6.7e-42	181.8	NA	NA	NA	NA	NA	NA	NA	NA;NA	NA;NA
adi2mcaRNA10361_R0	KXJ28102.1	397	4.8e-178	634.4	76.07	NA	NA	NA	NA	NA	NA	GO:0003975; GO:0006488; GO:0008963; GO:0016021;NA	UDP-N-acetylglucosamine-dolichyl-phosphate N-acetylglucosaminephosphotransferase activity; dolichol-linked oligosaccharide biosynthetic process; phospho-N-acetylmuramoyl-pentapeptide-transferase activity; integral component of membrane;NA
adi2mcaRNA10369_R0	XP_029206088.1	153	1.4e-45	193	NA	NA	NA	NA	NA	NA	NA	NA;NA	NA;NA
adi2mcaRNA10371_R0	XP_029206088.1	113	4.7e-27	131.7	NA	NA	NA	NA	NA	NA	NA	NA;NA	NA;NA
adi2mcaRNA10389_R5	KXJ06746.1	179	7.2e-15	91.3	NA	NA	NA	NA	NA	NA	NA	NA;NA	NA;NA
adi2mcaRNA10389_R8	KXJ06746.1	156	1.5e-06	63.5	NA	NA	NA	NA	NA	NA	NA	NA;NA	NA;NA
adi2mcaRNA10389_R9	KXJ06746.1	182	2.7e-18	102.4	NA	NA	NA	NA	NA	NA	NA	NA;NA	NA;NA
adi2mcaRNA10392_R8	XP_028415139.1	239	2e-19	106.7	NA	NA	NA	NA	NA	NA	NA	NA;NA	NA;NA
adi2mcaRNA10397_R0	RMX42094.1	665	5.5e-176	628.2	54.44	A0A3M6TLH4_9CNID	unreviewed	Uncharacterized protein (Fragment)	pdam_00001300	Pocillopora damicornis	NA	GO:0005634; GO:0051726;GO:0005634;GO:0006357;GO:0051726	nucleus; regulation of cell cycle;nucleus [GO:0005634]; regulation of cell cycle [GO:0051726]; regulation of transcription by RNA polymerase II [GO:0006357]
adi2mcaRNA10404_R0	PFX34023.1	212	4.9e-29	138.7	NA	A0A2B4SY37_STYPI	unreviewed	EGF-like repeat and discoidin I-like domain-containing protein 3	EDIL3 AWC38_SpisGene1153	Stylophora pistillata (Smooth cauliflower coral)	NA	NA;NA	NA;NA
adi2mcaRNA10406_R0	XP_015756654.1	278	1.9e-93	355.1	62.95	NA	NA	NA	NA	NA	NA	GO:0005515;NA	protein binding;NA
adi2mcaRNA10415_R0	XP_015756654.1	263	1.5e-21	114.8	28.14	NA	NA	NA	NA	NA	NA	GO:0005515;NA	protein binding;NA
adi2mcaRNA10437_R0	XP_029184755.1	327	6.1e-94	356.3	73.39	NA	NA	NA	NA	NA	NA	GO:0005164; GO:0006955; GO:0016020;NA	tumor necrosis factor receptor binding; immune response; membrane;NA
adi2mcaRNA10443_R0	XP_003727728.1	234	1.8e-97	366.3	69.23	NA	NA	NA	NA	NA	NA	GO:0017121; GO:0017128;NA	plasma membrane phospholipid scrambling; phospholipid scramblase activity;NA
adi2mcaRNA10446_R0	XP_027045853.1	486	1.9e-229	805.4	79.42	NA	NA	NA	NA	NA	NA	GO:0008484;NA	sulfuric ester hydrolase activity;NA
adi2mcaRNA10446_R5	XP_027045853.1	497	1.9e-154	556.2	54.53	NA	NA	NA	NA	NA	NA	GO:0008484;NA	sulfuric ester hydrolase activity;NA
adi2mcaRNA10451_R0	RUS70094.1	114	6.1e-34	157.1	NA	A0A3S0ZLE2_ELYCH	unreviewed	Uncharacterized protein	EGW08_022143	Elysia chlorotica (Eastern emerald elysia) (Sea slug)	NA	NA;GO:0006355	NA;regulation of transcription, DNA-templated [GO:0006355]
adi2mcaRNA10458_R1	XP_022792166.1	177	4.7e-21	112.1	NA	NA	NA	NA	NA	NA	NA	NA;NA	NA;NA
adi2mcaRNA10479_R0	KXJ15410.1	594	2.1e-62	250.8	NA	NA	NA	NA	NA	NA	NA	NA;NA	NA;NA
adi2mcaRNA10479_R1	KXJ15410.1	513	1.7e-46	197.6	NA	NA	NA	NA	NA	NA	NA	NA;NA	NA;NA
adi2mcaRNA1047_R0	XP_031571585.1	259	6.2e-95	357.5	68.34	NA	NA	NA	NA	NA	NA	GO:0005515;NA	protein binding;NA
adi2mcaRNA10480_R4	XP_029203685.1	240	8.8e-42	181	NA	NA	NA	NA	NA	NA	NA	NA;NA	NA;NA
adi2mcaRNA10482_R0	XP_034051633.1	2019	0	1578.1	44.18	NA	NA	NA	NA	NA	NA	GO:0003676; GO:0015074;NA	nucleic acid binding; DNA integration;NA
adi2mcaRNA10482_R1	XP_034051633.1	2019	0	1553.1	43.59	NA	NA	NA	NA	NA	NA	GO:0003676; GO:0015074;NA	nucleic acid binding; DNA integration;NA
adi2mcaRNA10482_R2	XP_026035243.1	2035	0	1528.5	43.24	NA	NA	NA	NA	NA	NA	GO:0003676; GO:0015074;NA	nucleic acid binding; DNA integration;NA
adi2mcaRNA10482_R5	XP_034051633.1	2015	0	1480.3	42.68	NA	NA	NA	NA	NA	NA	GO:0003676; GO:0015074;NA	nucleic acid binding; DNA integration;NA
adi2mcaRNA10482_R7	XP_026035243.1	2003	0	1579.3	43.09	NA	NA	NA	NA	NA	NA	GO:0003676; GO:0008270; GO:0015074;NA	nucleic acid binding; zinc ion binding; DNA integration;NA
adi2mcaRNA10482_R8	XP_026035243.1	2011	0	1563.1	42.86	NA	NA	NA	NA	NA	NA	GO:0003676; GO:0008270; GO:0015074;NA	nucleic acid binding; zinc ion binding; DNA integration;NA
adi2mcaRNA10482_R9	XP_034051633.1	1999	0	1412.1	41.92	NA	NA	NA	NA	NA	NA	GO:0003676; GO:0015074;NA	nucleic acid binding; DNA integration;NA
adi2mcaRNA10483_R7	RUA05411.1	127	8.3e-20	107.8	50.39	A0A432I5T0_9GAMM	unreviewed	Uncharacterized protein	DSY43_04625	Gammaproteobacteria bacterium	NA	GO:0004842;NA	ubiquitin-protein transferase activity;NA
adi2mcaRNA10485_R1	KXJ21488.1	929	2.2e-212	750	NA	NA	NA	NA	NA	NA	NA	NA;NA	NA;NA
adi2mcaRNA10485_R4	KXJ21488.1	928	9.2e-192	681.4	NA	NA	NA	NA	NA	NA	NA	NA;NA	NA;NA
adi2mcaRNA10485_R6	KXJ21488.1	865	1.1e-102	385.2	NA	NA	NA	NA	NA	NA	NA	NA;NA	NA;NA
adi2mcaRNA10485_R7	KXJ21488.1	945	1.7e-204	723.8	NA	NA	NA	NA	NA	NA	NA	NA;NA	NA;NA
adi2mcaRNA10485_R8	KXJ21488.1	942	2.4e-203	719.9	NA	NA	NA	NA	NA	NA	NA	NA;NA	NA;NA
adi2mcaRNA10485_R9	KXJ21488.1	942	1.5e-200	710.7	NA	NA	NA	NA	NA	NA	NA	NA;NA	NA;NA
adi2mcaRNA10488_R0	XP_022783337.1	339	2.2e-107	399.4	58.41	NA	NA	NA	NA	NA	NA	GO:0016787;NA	hydrolase activity;NA
adi2mcaRNA10492_R0	XP_029180527.1	572	2.8e-218	768.5	69.41	NA	NA	NA	NA	NA	NA	GO:0004725; GO:0008138; GO:0016311;NA	protein tyrosine phosphatase activity; protein tyrosine/serine/threonine phosphatase activity; dephosphorylation;NA
adi2mcaRNA10492_R1	XP_029180527.1	572	1.6e-218	769.2	69.06	NA	NA	NA	NA	NA	NA	GO:0004725; GO:0008138; GO:0016311;NA	protein tyrosine phosphatase activity; protein tyrosine/serine/threonine phosphatase activity; dephosphorylation;NA
adi2mcaRNA10499_R0	XP_015756717.1	454	3.5e-230	807.7	NA	NA	NA	NA	NA	NA	NA	NA;NA	NA;NA
adi2mcaRNA10499_R1	XP_015756717.1	454	2.5e-228	801.6	NA	NA	NA	NA	NA	NA	NA	NA;NA	NA;NA
adi2mcaRNA10499_R2	XP_015756717.1	454	2.1e-227	798.5	NA	NA	NA	NA	NA	NA	NA	NA;NA	NA;NA
adi2mcaRNA10499_R3	XP_015756717.1	454	1.9e-220	775.4	NA	NA	NA	NA	NA	NA	NA	NA;NA	NA;NA
adi2mcaRNA10499_R4	XP_015756717.1	454	3.9e-215	757.7	NA	NA	NA	NA	NA	NA	NA	NA;NA	NA;NA
adi2mcaRNA10499_R5	XP_015756717.1	434	7.4e-161	577.4	NA	NA	NA	NA	NA	NA	NA	NA;NA	NA;NA
adi2mcaRNA10499_R6	XP_015756717.1	434	5.6e-161	577.8	NA	NA	NA	NA	NA	NA	NA	NA;NA	NA;NA
adi2mcaRNA10499_R7	XP_015756717.1	434	3.1e-159	572	NA	NA	NA	NA	NA	NA	NA	NA;NA	NA;NA
adi2mcaRNA10499_R8	XP_015756717.1	434	9.1e-156	560.5	NA	NA	NA	NA	NA	NA	NA	NA;NA	NA;NA
adi2mcaRNA10499_R9	XP_015756717.1	434	8.1e-154	553.9	NA	NA	NA	NA	NA	NA	NA	NA;NA	NA;NA
adi2mcaRNA1049_R0	PFX19801.1	848	6.6e-296	1026.5	64.15	A0A2B4RQB6_STYPI	unreviewed	Protein FAM91A1	Fam91a1 AWC38_SpisGene15777	Stylophora pistillata (Smooth cauliflower coral)	NA	GO:0005515;NA	protein binding;NA
adi2mcaRNA10517_R1	XP_029200721.1	426	3e-80	309.7	46.24	NA	NA	NA	NA	NA	NA	GO:0005515;NA	protein binding;NA
adi2mcaRNA10524_R0	XP_031562974.1	229	2.7e-84	322.4	NA	NA	NA	NA	NA	NA	NA	NA;NA	NA;NA
adi2mcaRNA10557_R0	XP_020624278.1	342	9.7e-124	453.8	69.3	NA	NA	NA	NA	NA	NA	GO:0004930; GO:0007186; GO:0016021;NA	G protein-coupled receptor activity; G protein-coupled receptor signaling pathway; integral component of membrane;NA
adi2mcaRNA10569_R0	XP_001632805.2	136	8.1e-27	131	42.65	NA	NA	NA	NA	NA	NA	GO:0004623; GO:0005509; GO:0006644; GO:0016042; GO:0050482;NA	phospholipase A2 activity; calcium ion binding; phospholipid metabolic process; lipid catabolic process; arachidonic acid secretion;NA
adi2mcaRNA10569_R2	ABU63168.1	117	8.2e-26	127.5	49.57	B2KNL8_BUNFA	unreviewed	Phospholipase A2 BF-29 (EC 3.1.1.4) (Phospholipase A2 BF-32) (Phospholipase A2 BF-34) (Phospholipase A2 BF-36) (Phospholipase A2 BF-38) (Phospholipase A2 BF-44)	NA	Bungarus fasciatus (Banded krait) (Pseudoboa fasciata)	NA	GO:0004623; GO:0005509; GO:0006644; GO:0016042; GO:0050482;GO:0004623;GO:0005509;GO:0005576;GO:0006644;GO:0016042;GO:0050482;GO:0102567;GO:0102568	phospholipase A2 activity; calcium ion binding; phospholipid metabolic process; lipid catabolic process; arachidonic acid secretion;extracellular region [GO:0005576]; calcium ion binding [GO:0005509]; phospholipase A2 activity [GO:0004623]; phospholipase A2 activity (consuming 1,2-dipalmitoylphosphatidylcholine) [GO:0102567]; phospholipase A2 activity consuming 1,2-dioleoylphosphatidylethanolamin…
adi2mcaRNA10572_R0	XP_001632805.2	130	5e-22	114.8	41.54	NA	NA	NA	NA	NA	NA	GO:0004623; GO:0005509; GO:0006644; GO:0016042; GO:0050482;NA	phospholipase A2 activity; calcium ion binding; phospholipid metabolic process; lipid catabolic process; arachidonic acid secretion;NA
adi2mcaRNA10579_R0	XP_028408418.1	461	5.1e-118	434.9	57.92	NA	NA	NA	NA	NA	NA	GO:0003700; GO:0006355; GO:0035329;NA	DNA-binding transcription factor activity; regulation of transcription, DNA-templated; hippo signaling;NA
adi2mcaRNA10592_R8	CBJ33249.1	334	3.2e-20	110.2	NA	D7G1D9_ECTSI	unreviewed	C2H2 zinc finger protein	Esi_0448_0011	Ectocarpus siliculosus (Brown alga) (Conferva siliculosa)	NA	NA;GO:0003676	NA;nucleic acid binding [GO:0003676]
adi2mcaRNA10599_R1	XP_032236575.1	365	5.1e-94	355.1	60.55	NA	NA	NA	NA	NA	NA	GO:0019901;NA	protein kinase binding;NA
adi2mcaRNA10614_R0	XP_020897071.1	757	1.4e-120	444.1	39.89	NA	NA	NA	NA	NA	NA	GO:0005515;NA	protein binding;NA
adi2mcaRNA10621_R0	XP_013379279.1	180	2.8e-36	162.9	NA	A0A1S3H2A6_LINUN	unreviewed	protein FRA10AC1	LOC106150821	Lingula unguis	K13121;	NA;NA	NA;NA
adi2mcaRNA10629_R0	XP_029189220.1	492	1.1e-196	696.4	NA	NA	NA	NA	NA	NA	NA	NA;NA	NA;NA
adi2mcaRNA10631_R0	XP_019644316.1	510	6.2e-53	219.2	32.55	NA	NA	NA	NA	NA	NA	GO:0004672; GO:0005524; GO:0006468;NA	protein kinase activity; ATP binding; protein phosphorylation;NA
adi2mcaRNA10632_R0	XP_014663584.1	343	9.5e-132	480.3	NA	NA	NA	NA	NA	NA	NA	NA;NA	NA;NA
adi2mcaRNA10632_R4	XP_014663584.1	344	1.8e-122	449.5	NA	NA	NA	NA	NA	NA	NA	NA;NA	NA;NA
adi2mcaRNA10632_R7	XP_014663584.1	295	1e-91	347.1	NA	NA	NA	NA	NA	NA	NA	NA;NA	NA;NA
adi2mcaRNA10632_R8	XP_014663584.1	330	1.2e-95	360.1	NA	NA	NA	NA	NA	NA	NA	NA;NA	NA;NA
adi2mcaRNA10633_R0	XP_011447393.2	745	6.2e-97	365.2	33.29	NA	NA	NA	NA	NA	NA	GO:0003676; GO:0015074;NA	nucleic acid binding; DNA integration;NA
adi2mcaRNA10633_R1	XP_011447393.2	507	1.8e-99	373.6	41.62	NA	NA	NA	NA	NA	NA	GO:0003676; GO:0015074;NA	nucleic acid binding; DNA integration;NA
adi2mcaRNA10633_R8	XP_011447393.2	745	3.1e-60	243	28.19	NA	NA	NA	NA	NA	NA	GO:0003676; GO:0015074;NA	nucleic acid binding; DNA integration;NA
adi2mcaRNA10635_R0	XP_019644316.1	891	1.6e-138	504.2	38.05	NA	NA	NA	NA	NA	NA	GO:0005007; GO:0005524; GO:0006468; GO:0008284; GO:0008543; GO:0016021;NA	fibroblast growth factor-activated receptor activity; ATP binding; protein phosphorylation; positive regulation of cell population proliferation; fibroblast growth factor receptor signaling pathway; integral component of membrane;NA
adi2mcaRNA10635_R1	XP_027691922.1	717	1.6e-131	480.7	42.54	NA	NA	NA	NA	NA	NA	GO:0005007; GO:0005524; GO:0006468; GO:0008284; GO:0008543; GO:0016021;NA	fibroblast growth factor-activated receptor activity; ATP binding; protein phosphorylation; positive regulation of cell population proliferation; fibroblast growth factor receptor signaling pathway; integral component of membrane;NA
adi2mcaRNA10638_R3	KXJ10764.1	189	2.4e-50	210.3	NA	NA	NA	NA	NA	NA	NA	NA;NA	NA;NA
adi2mcaRNA10638_R4	KXJ10764.1	304	1.6e-72	284.3	NA	NA	NA	NA	NA	NA	NA	NA;NA	NA;NA
adi2mcaRNA1064_R1	NP_849193.1	642	1.6e-226	795.8	66.36	STT3B_HUMAN	reviewed	Dolichyl-diphosphooligosaccharide--protein glycosyltransferase subunit STT3B (Oligosaccharyl transferase subunit STT3B) (STT3-B) (EC 2.4.99.18) (Source of immunodominant MHC-associated peptides homolog)	STT3B SIMP	Homo sapiens (Human)	K07151;	GO:0004579; GO:0005515; GO:0006516; GO:0006986; GO:0008250; GO:0018279; GO:0030433; GO:0043686; GO:0043687;GO:0004579;GO:0005783;GO:0006487;GO:0006516;GO:0006986;GO:0008250;GO:0016020;GO:0016021;GO:0018279;GO:0030433;GO:0032991;GO:0034998;GO:0043686;GO:0043687;GO:0046872	dolichyl-diphosphooligosaccharide-protein glycotransferase activity; protein binding; glycoprotein catabolic process; response to unfolded protein; oligosaccharyltransferase complex; protein N-linked glycosylation via asparagine; ubiquitin-dependent ERAD pathway; co-translational protein modification; post-translational protein modification;endoplasmic reticulum [GO:0005783]; integral component o…
adi2mcaRNA10655_R0	XP_022781675.1	122	1e-30	143.7	60.66	NA	NA	NA	NA	NA	NA	GO:0008083;NA	growth factor activity;NA
adi2mcaRNA10664_R0	XP_031559515.1	233	3.1e-59	239.2	56.22	NA	NA	NA	NA	NA	NA	GO:0005515;NA	protein binding;NA
adi2mcaRNA10665_R4	XP_020910543.1	185	1.3e-29	140.6	40.54	NA	NA	NA	NA	NA	NA	GO:0004888; GO:0007166; GO:0016021;NA	transmembrane signaling receptor activity; cell surface receptor signaling pathway; integral component of membrane;NA
adi2mcaRNA10665_R5	XP_020910543.1	185	1.3e-29	140.6	40.54	NA	NA	NA	NA	NA	NA	GO:0004888; GO:0007166; GO:0016021;NA	transmembrane signaling receptor activity; cell surface receptor signaling pathway; integral component of membrane;NA
adi2mcaRNA10668_R0	CAC5356336.1	146	2.4e-39	172.9	NA	NA	NA	NA	NA	NA	NA	NA;NA	NA;NA
adi2mcaRNA10668_R1	CAC5356336.1	146	7.4e-30	141.4	50	NA	NA	NA	NA	NA	NA	GO:0003676;NA	nucleic acid binding;NA
adi2mcaRNA10668_R2	CAC5356336.1	146	7.4e-30	141.4	50	NA	NA	NA	NA	NA	NA	GO:0003676;NA	nucleic acid binding;NA
adi2mcaRNA10676_R0	XP_018977174.1	363	1.8e-93	353.2	54.55	NA	NA	NA	NA	NA	NA	GO:0004222; GO:0071586;NA	metalloendopeptidase activity; CAAX-box protein processing;NA
adi2mcaRNA10681_R1	XP_029214458.1	783	6.5e-261	911.8	NA	NA	NA	NA	NA	NA	NA	NA;NA	NA;NA
adi2mcaRNA10685_R0	XP_029214454.1	209	3.1e-84	322.4	NA	NA	NA	NA	NA	NA	NA	NA;NA	NA;NA
adi2mcaRNA10691_R1	XP_029192770.1	455	2.1e-157	567	65.71	NA	NA	NA	NA	NA	NA	GO:0005515;NA	protein binding;NA
adi2mcaRNA10691_R2	XP_029192770.1	458	7.1e-161	578.6	65.28	NA	NA	NA	NA	NA	NA	GO:0005515;NA	protein binding;NA
adi2mcaRNA10691_R3	XP_029192770.1	464	1.2e-149	541.2	62.72	NA	NA	NA	NA	NA	NA	GO:0005515;NA	protein binding;NA
adi2mcaRNA10691_R4	XP_029192770.1	431	5.6e-144	522.3	63.81	NA	NA	NA	NA	NA	NA	GO:0005515;NA	protein binding;NA
adi2mcaRNA10691_R7	XP_029192770.1	457	2.9e-152	550.1	63.89	NA	NA	NA	NA	NA	NA	GO:0005515;NA	protein binding;NA
adi2mcaRNA10691_R9	XP_029192770.1	457	2.9e-159	573.5	65.43	NA	NA	NA	NA	NA	NA	GO:0005515;NA	protein binding;NA
adi2mcaRNA10692_R8	XP_029192770.1	460	1.6e-162	583.9	65.43	NA	NA	NA	NA	NA	NA	GO:0005515;NA	protein binding;NA
adi2mcaRNA10697_R3	XP_029204325.1	90	2.6e-23	119	NA	NA	NA	NA	NA	NA	NA	NA;NA	NA;NA
adi2mcaRNA106_R0	XP_027049206.1	179	1.3e-29	140.2	NA	NA	NA	NA	NA	NA	NA	NA;NA	NA;NA
adi2mcaRNA10706_R4	XP_015756934.1	55	3.7e-18	101.7	NA	NA	NA	NA	NA	NA	NA	NA;NA	NA;NA
adi2mcaRNA10725_R0	XP_029187794.1	262	9.4e-104	387.9	72.9	NA	NA	NA	NA	NA	NA	GO:0005201;NA	extracellular matrix structural constituent;NA
adi2mcaRNA10726_R0	XP_020632432.1	959	0	1092.4	53.49	NA	NA	NA	NA	NA	NA	GO:0005576; GO:0030414;NA	extracellular region; peptidase inhibitor activity;NA
adi2mcaRNA10726_R1	PFX15225.1	822	1.4e-277	966.5	NA	A0A2B4RG24_STYPI	unreviewed	Hemicentin-1	HMCN1 AWC38_SpisGene20570	Stylophora pistillata (Smooth cauliflower coral)	NA	NA;NA	NA;NA
adi2mcaRNA10726_R3	XP_034327529.1	638	8.1e-191	677.9	NA	NA	NA	NA	NA	NA	NA	NA;NA	NA;NA
adi2mcaRNA10726_R7	XP_020632429.1	675	1.7e-190	676.8	NA	NA	NA	NA	NA	NA	NA	NA;NA	NA;NA
adi2mcaRNA10737_R0	XP_031559125.1	260	1.3e-75	293.5	52.69	NA	NA	NA	NA	NA	NA	GO:0005201;NA	extracellular matrix structural constituent;NA
adi2mcaRNA10748_R0	XP_029187794.1	205	1.6e-43	186.8	47.32	NA	NA	NA	NA	NA	NA	GO:0005201;NA	extracellular matrix structural constituent;NA
adi2mcaRNA10754_R1	XP_027045746.1	193	2.9e-31	146.7	NA	NA	NA	NA	NA	NA	NA	NA;NA	NA;NA
adi2mcaRNA10769_R2	PFX34826.1	185	8.2e-18	100.9	NA	A0A2B4SZT8_STYPI	unreviewed	Uncharacterized protein K02A2.6	K02A2.6 AWC38_SpisGene253	Stylophora pistillata (Smooth cauliflower coral)	NA	NA;GO:0003676;GO:0008270	NA;nucleic acid binding [GO:0003676]; zinc ion binding [GO:0008270]
adi2mcaRNA10772_R4	XP_029182805.1	284	6.4e-50	208	NA	NA	NA	NA	NA	NA	NA	NA;NA	NA;NA
adi2mcaRNA10772_R6	XP_029182805.1	273	1.3e-32	150.2	NA	NA	NA	NA	NA	NA	NA	NA;NA	NA;NA
adi2mcaRNA10777_R0	XP_029184170.1	329	5e-186	660.6	NA	NA	NA	NA	NA	NA	NA	NA;NA	NA;NA
adi2mcaRNA10777_R1	XP_029184170.1	329	3.2e-185	657.9	NA	NA	NA	NA	NA	NA	NA	NA;NA	NA;NA
adi2mcaRNA1077_R0	XP_029212878.1	318	1e-36	165.2	NA	NA	NA	NA	NA	NA	NA	NA;NA	NA;NA
adi2mcaRNA10784_R2	XP_015757002.1	45	1.2e-09	72.4	NA	NA	NA	NA	NA	NA	NA	NA;NA	NA;NA
adi2mcaRNA10795_R0	XP_022309631.1	348	1.9e-119	439.5	60.06	NA	NA	NA	NA	NA	NA	GO:0016491; GO:0055114;NA	oxidoreductase activity; oxidation-reduction process;NA
adi2mcaRNA10795_R1	XP_022309631.1	348	4.3e-119	438.3	60.06	NA	NA	NA	NA	NA	NA	GO:0016491; GO:0055114;NA	oxidoreductase activity; oxidation-reduction process;NA
adi2mcaRNA10799_R1	XP_022791861.1	152	4.9e-37	164.5	NA	NA	NA	NA	NA	NA	NA	NA;NA	NA;NA
adi2mcaRNA1079_R2	XP_015757343.1	268	3.2e-84	322	61.94	NA	NA	NA	NA	NA	NA	GO:0005737;NA	cytoplasm;NA
adi2mcaRNA10800_R0	XP_029213885.1	232	1.8e-64	256.1	NA	NA	NA	NA	NA	NA	NA	NA;NA	NA;NA
adi2mcaRNA10800_R1	XP_029213885.1	93	6.2e-18	101.3	NA	NA	NA	NA	NA	NA	NA	NA;NA	NA;NA
adi2mcaRNA10804_R5	XP_028417721.1	566	2e-148	536.6	NA	NA	NA	NA	NA	NA	NA	NA;NA	NA;NA
adi2mcaRNA10805_R0	XP_028417721.1	559	8.5e-94	355.1	NA	NA	NA	NA	NA	NA	NA	NA;NA	NA;NA
adi2mcaRNA10809_R0	XP_009472400.1	124	2.5e-11	79	32.26	NA	NA	NA	NA	NA	NA	GO:0000276; GO:0015078; GO:0015986;NA	mitochondrial proton-transporting ATP synthase complex, coupling factor F(o); proton transmembrane transporter activity; ATP synthesis coupled proton transport;NA
adi2mcaRNA10815_R8	XP_029200700.1	236	2e-81	312.8	NA	NA	NA	NA	NA	NA	NA	NA;NA	NA;NA
adi2mcaRNA10816_R1	XP_028390715.1	176	1.3e-42	183.3	47.73	NA	NA	NA	NA	NA	NA	GO:0004842;NA	ubiquitin-protein transferase activity;NA
adi2mcaRNA10817_R0	XP_029180211.1	141	3.2e-56	229.6	76.6	NA	NA	NA	NA	NA	NA	GO:0004842;NA	ubiquitin-protein transferase activity;NA
adi2mcaRNA10817_R1	XP_029180211.1	141	3e-56	229.6	76.6	NA	NA	NA	NA	NA	NA	GO:0004842;NA	ubiquitin-protein transferase activity;NA
adi2mcaRNA10817_R2	XP_029180211.1	140	7.1e-61	245	NA	NA	NA	NA	NA	NA	NA	NA;NA	NA;NA
adi2mcaRNA10822_R2	KXJ06635.1	632	6.7e-118	435.3	NA	NA	NA	NA	NA	NA	NA	NA;NA	NA;NA
adi2mcaRNA10825_R0	XP_029197610.1	317	1.6e-88	336.7	NA	NA	NA	NA	NA	NA	NA	NA;NA	NA;NA
adi2mcaRNA10825_R1	XP_029197610.1	322	1.5e-91	346.7	NA	NA	NA	NA	NA	NA	NA	NA;NA	NA;NA
adi2mcaRNA10825_R2	XP_029197610.1	404	1.2e-117	433.7	NA	NA	NA	NA	NA	NA	NA	NA;NA	NA;NA
adi2mcaRNA10825_R4	XP_029197610.1	373	5.5e-98	368.2	NA	NA	NA	NA	NA	NA	NA	NA;NA	NA;NA
adi2mcaRNA10825_R8	XP_029197610.1	496	7.3e-146	527.7	54.44	NA	NA	NA	NA	NA	NA	GO:0008168; GO:0016706; GO:0055114;NA	methyltransferase activity; 2-oxoglutarate-dependent dioxygenase activity; oxidation-reduction process;NA
adi2mcaRNA10825_R9	PFX16145.1	297	1.5e-54	223.4	NA	A0A2B4RIQ8_STYPI	unreviewed	RNA-directed DNA polymerase from mobile element jockey	jockey\pol AWC38_SpisGene19595	Stylophora pistillata (Smooth cauliflower coral)	NA	NA;GO:0003964;GO:0005509	NA;calcium ion binding [GO:0005509]; RNA-directed DNA polymerase activity [GO:0003964]
adi2mcaRNA10829_R2	XP_015779224.1	220	2.4e-40	176.4	46.82	NA	NA	NA	NA	NA	NA	GO:0004252; GO:0006508;NA	serine-type endopeptidase activity; proteolysis;NA
adi2mcaRNA10838_R8	XP_020616969.1	350	4.3e-105	392.5	58.86	NA	NA	NA	NA	NA	NA	GO:0007267; GO:0007275; GO:0016539; GO:0016540;NA	cell-cell signaling; multicellular organism development; intein-mediated protein splicing; protein autoprocessing;NA
adi2mcaRNA10858_R1	XP_029197405.1	189	1.2e-28	137.1	NA	NA	NA	NA	NA	NA	NA	NA;NA	NA;NA
adi2mcaRNA10858_R7	XP_029197405.1	178	8.9e-26	127.5	NA	NA	NA	NA	NA	NA	NA	NA;NA	NA;NA
adi2mcaRNA10863_R1	XP_033118758.1	173	2.3e-22	117.5	NA	NA	NA	NA	NA	NA	NA	NA;NA	NA;NA
adi2mcaRNA10879_R2	XP_022783101.1	489	3.2e-93	352.8	NA	NA	NA	NA	NA	NA	NA	NA;NA	NA;NA
adi2mcaRNA10885_R4	XP_022783101.1	484	1.3e-88	337.4	NA	NA	NA	NA	NA	NA	NA	NA;NA	NA;NA
adi2mcaRNA10885_R6	XP_022783101.1	391	3e-78	302.8	NA	NA	NA	NA	NA	NA	NA	NA;NA	NA;NA
adi2mcaRNA10885_R7	XP_022783101.1	391	3e-78	302.8	NA	NA	NA	NA	NA	NA	NA	NA;NA	NA;NA
adi2mcaRNA10886_R1	XP_022783101.1	495	1.7e-94	357.1	NA	NA	NA	NA	NA	NA	NA	NA;NA	NA;NA
adi2mcaRNA10886_R3	XP_022783101.1	494	1.2e-87	334.3	NA	NA	NA	NA	NA	NA	NA	NA;NA	NA;NA
adi2mcaRNA10905_R4	PFX34822.1	677	1.8e-282	982.2	NA	A0A2B4T210_STYPI	unreviewed	SWIM-type domain-containing protein	AWC38_SpisGene257	Stylophora pistillata (Smooth cauliflower coral)	NA	NA;GO:0008270	NA;zinc ion binding [GO:0008270]
adi2mcaRNA10905_R7	XP_022781515.1	512	2.8e-110	410.2	NA	NA	NA	NA	NA	NA	NA	NA;NA	NA;NA
adi2mcaRNA10905_R8	XP_022781515.1	507	1.1e-132	484.2	NA	NA	NA	NA	NA	NA	NA	NA;NA	NA;NA
adi2mcaRNA10906_R2	XP_006824156.1	155	2.4e-12	83.2	NA	NA	NA	NA	NA	NA	NA	NA;NA	NA;NA
adi2mcaRNA10907_R1	XP_029198129.1	87	2e-23	119.4	NA	NA	NA	NA	NA	NA	NA	NA;NA	NA;NA
adi2mcaRNA10907_R3	XP_029198129.1	87	2.2e-22	115.9	NA	NA	NA	NA	NA	NA	NA	NA;NA	NA;NA
adi2mcaRNA10910_R9	XP_032223678.1	422	2.6e-39	173.7	NA	NA	NA	NA	NA	NA	NA	NA;NA	NA;NA
adi2mcaRNA10914_R0	XP_022805001.1	1322	2.4e-294	1023.5	42.66	NA	NA	NA	NA	NA	NA	GO:0005044; GO:0016020;NA	scavenger receptor activity; membrane;NA
adi2mcaRNA10914_R1	XP_022805001.1	1320	0	1131.3	47.35	NA	NA	NA	NA	NA	NA	GO:0005044; GO:0016020;NA	scavenger receptor activity; membrane;NA
adi2mcaRNA10914_R2	XP_022805001.1	1322	0	1142.5	47.81	NA	NA	NA	NA	NA	NA	GO:0005044; GO:0016020;NA	scavenger receptor activity; membrane;NA
adi2mcaRNA10923_R0	XP_029207650.1	376	8.2e-125	457.2	NA	NA	NA	NA	NA	NA	NA	NA;NA	NA;NA
adi2mcaRNA10924_R1	XP_029207658.1	707	7.2e-263	916.8	NA	NA	NA	NA	NA	NA	NA	NA;NA	NA;NA
adi2mcaRNA10928_R0	XP_015750021.1	221	1.5e-51	213.8	NA	NA	NA	NA	NA	NA	NA	NA;NA	NA;NA
adi2mcaRNA10928_R8	XP_015750021.1	259	1.9e-25	127.5	NA	NA	NA	NA	NA	NA	NA	NA;NA	NA;NA
adi2mcaRNA10928_R9	XP_015750021.1	88	6e-18	102.4	NA	NA	NA	NA	NA	NA	NA	NA;NA	NA;NA
adi2mcaRNA10931_R0	XP_028407515.1	327	5.3e-44	188.7	36.39	NA	NA	NA	NA	NA	NA	GO:0004842;NA	ubiquitin-protein transferase activity;NA
adi2mcaRNA10931_R1	XP_028407515.1	313	2.5e-46	196.4	38.02	NA	NA	NA	NA	NA	NA	GO:0004842;NA	ubiquitin-protein transferase activity;NA
adi2mcaRNA10931_R2	XP_028407515.1	311	2.3e-41	179.9	36.33	NA	NA	NA	NA	NA	NA	GO:0004842;NA	ubiquitin-protein transferase activity;NA
adi2mcaRNA10932_R0	XP_031575492.1	371	4e-75	292.7	43.13	NA	NA	NA	NA	NA	NA	GO:0003676; GO:0015074;NA	nucleic acid binding; DNA integration;NA
adi2mcaRNA10932_R1	XP_031575492.1	373	1.6e-76	297.4	NA	NA	NA	NA	NA	NA	NA	NA;NA	NA;NA
adi2mcaRNA10932_R2	XP_015751229.1	333	4.2e-85	325.9	49.85	NA	NA	NA	NA	NA	NA	GO:0003676; GO:0015074;NA	nucleic acid binding; DNA integration;NA
adi2mcaRNA10935_R1	XP_015757122.1	793	0	1075.5	76.92	NA	NA	NA	NA	NA	NA	GO:0003677;NA	DNA binding;NA
adi2mcaRNA10935_R6	XP_015757122.1	771	9.2e-179	637.5	48.77	NA	NA	NA	NA	NA	NA	GO:0003677;NA	DNA binding;NA
adi2mcaRNA10935_R8	XP_015757122.1	782	5.3e-163	585.1	46.42	NA	NA	NA	NA	NA	NA	GO:0003677;NA	DNA binding;NA
adi2mcaRNA10935_R9	XP_015757122.1	773	1.9e-160	576.6	45.8	NA	NA	NA	NA	NA	NA	GO:0003677;NA	DNA binding;NA
adi2mcaRNA10940_R1	XP_022808717.1	257	2.1e-54	223	NA	NA	NA	NA	NA	NA	NA	NA;NA	NA;NA
adi2mcaRNA10957_R0	ACO52007.1	179	1.5e-30	143.3	NA	C1C4U7_LITCT	unreviewed	Proteasome assembly chaperone 2	PSMG2	Lithobates catesbeianus (American bullfrog) (Rana catesbeiana)	NA	NA;GO:0000502	NA;proteasome complex [GO:0000502]
adi2mcaRNA10959_R7	XP_015750145.1	337	7.6e-70	274.6	NA	NA	NA	NA	NA	NA	NA	NA;NA	NA;NA
adi2mcaRNA10967_R3	XP_015765381.1	245	2.9e-84	322.8	NA	NA	NA	NA	NA	NA	NA	NA;NA	NA;NA
adi2mcaRNA10967_R4	XP_015752474.1	351	1.6e-115	426.8	NA	NA	NA	NA	NA	NA	NA	NA;NA	NA;NA
adi2mcaRNA10967_R8	XP_015752474.1	357	3.1e-95	359.4	NA	NA	NA	NA	NA	NA	NA	NA;NA	NA;NA
adi2mcaRNA10967_R9	XP_015752474.1	358	4.8e-88	335.5	NA	NA	NA	NA	NA	NA	NA	NA;NA	NA;NA
adi2mcaRNA10970_R0	WP_134357118.1	549	1.7e-88	337.4	36.61	A0A4P7BVX6_9GAMM	unreviewed	DUF3459 domain-containing protein	E3U44_05855	Nitrosococcus wardiae	K01187;	GO:0003824; GO:0005975;GO:0003824;GO:0005975	catalytic activity; carbohydrate metabolic process;catalytic activity [GO:0003824]; carbohydrate metabolic process [GO:0005975]
adi2mcaRNA10972_R4	XP_032220076.1	41	3.8e-06	62.8	60.98	NA	NA	NA	NA	NA	NA	GO:0005509;NA	calcium ion binding;NA
adi2mcaRNA10974_R4	PFX13501.1	235	2.8e-70	276.9	60	A0A2B4R786_STYPI	unreviewed	Polycystic kidney disease protein 1-like 2	Pkd1l2 AWC38_SpisGene22409	Stylophora pistillata (Smooth cauliflower coral)	NA	GO:0005509;GO:0005509;GO:0016021	calcium ion binding;integral component of membrane [GO:0016021]; calcium ion binding [GO:0005509]
adi2mcaRNA10975_R9	XP_032220076.1	43	9e-07	65.1	58.14	NA	NA	NA	NA	NA	NA	GO:0005509;NA	calcium ion binding;NA
adi2mcaRNA10989_R2	XP_022792009.1	213	2.1e-34	156.4	NA	NA	NA	NA	NA	NA	NA	NA;NA	NA;NA
adi2mcaRNA10989_R3	XP_022792009.1	198	4.3e-14	88.6	NA	NA	NA	NA	NA	NA	NA	NA;NA	NA;NA
adi2mcaRNA10989_R5	XP_022792009.1	199	1.5e-14	90.1	NA	NA	NA	NA	NA	NA	NA	NA;NA	NA;NA
adi2mcaRNA10989_R8	XP_015754491.1	212	1.3e-18	103.6	NA	NA	NA	NA	NA	NA	NA	NA;NA	NA;NA
adi2mcaRNA10992_R2	XP_002160578.1	206	2e-52	216.1	NA	NA	NA	NA	NA	NA	NA	NA;NA	NA;NA
adi2mcaRNA1099_R0	RMX43966.1	502	1.8e-127	467.2	49.2	A0A3M6TRJ9_9CNID	unreviewed	Uncharacterized protein	pdam_00024315	Pocillopora damicornis	NA	GO:0004930; GO:0007166; GO:0007186; GO:0016021;GO:0004930;GO:0007166;GO:0016021	G protein-coupled receptor activity; cell surface receptor signaling pathway; G protein-coupled receptor signaling pathway; integral component of membrane;integral component of membrane [GO:0016021]; G protein-coupled receptor activity [GO:0004930]; cell surface receptor signaling pathway [GO:0007166]
adi2mcaRNA10_R0	XP_022782189.1	311	4.7e-117	431.8	NA	NA	NA	NA	NA	NA	NA	NA;NA	NA;NA
adi2mcaRNA11011_R0	XP_031555839.1	153	8.7e-49	204.1	NA	NA	NA	NA	NA	NA	NA	NA;NA	NA;NA
adi2mcaRNA11023_R1	XP_015779922.1	89	8.9e-16	94.4	NA	NA	NA	NA	NA	NA	NA	NA;NA	NA;NA
adi2mcaRNA11023_R2	XP_015779922.1	176	1.5e-14	90.1	NA	NA	NA	NA	NA	NA	NA	NA;NA	NA;NA
adi2mcaRNA11036_R1	XP_015757226.1	202	3.6e-26	129	NA	NA	NA	NA	NA	NA	NA	NA;NA	NA;NA
adi2mcaRNA11036_R3	XP_015757226.1	208	1.1e-24	124	NA	NA	NA	NA	NA	NA	NA	NA;NA	NA;NA
adi2mcaRNA11042_R0	XP_029190597.1	606	0	1082.4	88.61	NA	NA	NA	NA	NA	NA	GO:0016021;NA	integral component of membrane;NA
adi2mcaRNA11044_R0	KXJ21057.1	330	3e-136	495.7	NA	NA	NA	NA	NA	NA	NA	NA;NA	NA;NA
adi2mcaRNA11044_R1	KXJ21057.1	240	2.9e-71	278.9	NA	NA	NA	NA	NA	NA	NA	NA;NA	NA;NA
adi2mcaRNA11052_R0	XP_006823989.1	720	6.8e-236	827.4	57.36	NA	NA	NA	NA	NA	NA	GO:0005515; GO:0005634; GO:0006397;NA	protein binding; nucleus; mRNA processing;NA
adi2mcaRNA11057_R0	XP_018611167.1	283	3.7e-79	305.4	52.3	NA	NA	NA	NA	NA	NA	GO:0016021;NA	integral component of membrane;NA
adi2mcaRNA11065_R0	ELU04678.1	690	6.9e-194	688	NA	NA	NA	NA	NA	NA	NA	NA;NA	NA;NA
adi2mcaRNA11065_R1	ELU04678.1	467	8.7e-129	471.5	NA	NA	NA	NA	NA	NA	NA	NA;NA	NA;NA
adi2mcaRNA1106_R1	XP_015757766.1	318	6e-107	397.9	62.58	NA	NA	NA	NA	NA	NA	GO:0004930; GO:0007186; GO:0016021;NA	G protein-coupled receptor activity; G protein-coupled receptor signaling pathway; integral component of membrane;NA
adi2mcaRNA11077_R1	XP_034466323.1	329	9.2e-53	218	48.33	NA	NA	NA	NA	NA	NA	GO:0005515;NA	protein binding;NA
adi2mcaRNA11090_R0	KFW90491.1	956	2.1e-264	922.2	55.65	A0A093QPL7_PHACA	unreviewed	Coatomer subunit beta (Beta-coat protein)	N336_12747	Phalacrocorax carbo (Great cormorant) (Pelecanus carbo)	NA	GO:0005198; GO:0006886; GO:0016192; GO:0030126;GO:0000139;GO:0005198;GO:0006886;GO:0016192;GO:0030126	structural molecule activity; intracellular protein transport; vesicle-mediated transport; COPI vesicle coat;COPI vesicle coat [GO:0030126]; Golgi membrane [GO:0000139]; structural molecule activity [GO:0005198]; intracellular protein transport [GO:0006886]; vesicle-mediated transport [GO:0016192]
adi2mcaRNA11091_R0	XP_022798902.1	493	1.9e-56	231.1	37.12	NA	NA	NA	NA	NA	NA	GO:0005509; GO:0005515;NA	calcium ion binding; protein binding;NA
adi2mcaRNA11097_R8	XP_029197609.1	932	0	1083.2	60.62	NA	NA	NA	NA	NA	NA	GO:0000723; GO:0003678; GO:0006281;NA	telomere maintenance; DNA helicase activity; DNA repair;NA
adi2mcaRNA11100_R4	XP_015757284.1	315	2.3e-158	568.5	93.65	NA	NA	NA	NA	NA	NA	GO:0046983;NA	protein dimerization activity;NA
adi2mcaRNA11102_R1	XP_028394404.1	286	8e-79	304.3	54.55	NA	NA	NA	NA	NA	NA	GO:0003677; GO:0006310; GO:0015074;NA	DNA binding; DNA recombination; DNA integration;NA
adi2mcaRNA11102_R2	XP_028394404.1	232	1.1e-57	233.8	NA	NA	NA	NA	NA	NA	NA	NA;NA	NA;NA
adi2mcaRNA11102_R4	XP_028394404.1	279	9.8e-57	230.7	NA	NA	NA	NA	NA	NA	NA	NA;NA	NA;NA
adi2mcaRNA11102_R5	PFX13043.1	105	1.1e-29	140.6	NA	A0A2B4R891_STYPI	unreviewed	Uncharacterized protein	AWC38_SpisGene22912	Stylophora pistillata (Smooth cauliflower coral)	NA	NA;NA	NA;NA
adi2mcaRNA11102_R6	XP_028394404.1	292	7.8e-59	237.7	44.52	NA	NA	NA	NA	NA	NA	GO:0003677;NA	DNA binding;NA
adi2mcaRNA11107_R0	KXJ18122.1	360	2e-126	463.4	NA	NA	NA	NA	NA	NA	NA	NA;NA	NA;NA
adi2mcaRNA11109_R4	XP_015771280.1	102	3.6e-30	141.7	NA	NA	NA	NA	NA	NA	NA	NA;NA	NA;NA
adi2mcaRNA1110_R0	RMX60284.1	1174	0	1203.7	NA	A0A3M6V394_9CNID	unreviewed	Uncharacterized protein	pdam_00021442	Pocillopora damicornis	NA	NA;GO:0016021	NA;integral component of membrane [GO:0016021]
adi2mcaRNA11111_R0	XP_028406801.1	471	2.4e-122	449.5	NA	NA	NA	NA	NA	NA	NA	NA;NA	NA;NA
adi2mcaRNA11111_R3	XP_028406801.1	550	1.3e-134	490.3	NA	NA	NA	NA	NA	NA	NA	NA;NA	NA;NA
adi2mcaRNA11111_R4	XP_028406801.1	550	3.5e-135	492.3	NA	NA	NA	NA	NA	NA	NA	NA;NA	NA;NA
adi2mcaRNA11111_R7	XP_028406801.1	557	7.3e-161	577.8	NA	NA	NA	NA	NA	NA	NA	NA;NA	NA;NA
adi2mcaRNA11115_R3	XP_029179592.1	312	9.9e-51	211.1	NA	NA	NA	NA	NA	NA	NA	NA;NA	NA;NA
adi2mcaRNA11116_R0	XP_029212696.1	304	4.2e-110	408.3	NA	NA	NA	NA	NA	NA	NA	NA;NA	NA;NA
adi2mcaRNA11116_R1	XP_029207005.1	312	4.6e-109	404.8	NA	NA	NA	NA	NA	NA	NA	NA;NA	NA;NA
adi2mcaRNA11116_R2	XP_029207005.1	314	5e-111	411.4	NA	NA	NA	NA	NA	NA	NA	NA;NA	NA;NA
adi2mcaRNA11116_R3	XP_029207005.1	314	2.5e-110	409.1	NA	NA	NA	NA	NA	NA	NA	NA;NA	NA;NA
adi2mcaRNA11116_R4	XP_029207005.1	311	1.1e-118	436.8	NA	NA	NA	NA	NA	NA	NA	NA;NA	NA;NA
adi2mcaRNA11116_R5	XP_029207005.1	311	3.8e-111	411.8	NA	NA	NA	NA	NA	NA	NA	NA;NA	NA;NA
adi2mcaRNA11116_R8	XP_029207005.1	310	3.2e-110	408.7	NA	NA	NA	NA	NA	NA	NA	NA;NA	NA;NA
adi2mcaRNA11128_R4	XP_015757278.1	249	5.9e-94	354.4	NA	NA	NA	NA	NA	NA	NA	NA;NA	NA;NA
adi2mcaRNA11128_R8	XP_015757278.1	230	2.7e-50	209.1	NA	NA	NA	NA	NA	NA	NA	NA;NA	NA;NA
adi2mcaRNA11137_R0	PFX32797.1	303	3.9e-87	332.4	56.44	A0A2B4SWI1_STYPI	unreviewed	5'-methylthioadenosine/S-adenosylhomocysteine nucleosidase	mtnN AWC38_SpisGene2426	Stylophora pistillata (Smooth cauliflower coral)	NA	GO:0003824; GO:0009116;GO:0003824;GO:0009116	catalytic activity; nucleoside metabolic process;catalytic activity [GO:0003824]; nucleoside metabolic process [GO:0009116]
adi2mcaRNA11137_R1	PFX32797.1	303	1.9e-86	330.1	55.78	A0A2B4SWI1_STYPI	unreviewed	5'-methylthioadenosine/S-adenosylhomocysteine nucleosidase	mtnN AWC38_SpisGene2426	Stylophora pistillata (Smooth cauliflower coral)	NA	GO:0003824; GO:0009116;GO:0003824;GO:0009116	catalytic activity; nucleoside metabolic process;catalytic activity [GO:0003824]; nucleoside metabolic process [GO:0009116]
adi2mcaRNA11158_R0	XP_008117684.1	366	1.5e-153	553.5	NA	NA	NA	NA	NA	NA	NA	NA;NA	NA;NA
adi2mcaRNA11166_R0	XP_027044343.1	70	5.4e-21	110.2	NA	A0A3M6UMG2_9CNID	unreviewed	Uncharacterized protein	pdam_00014124	Pocillopora damicornis	NA	NA;GO:0005858;GO:0070286	NA;axonemal dynein complex [GO:0005858]; axonemal dynein complex assembly [GO:0070286]
adi2mcaRNA11167_R0	XP_027044343.1	536	3.5e-112	415.6	NA	A0A3M6UMG2_9CNID	unreviewed	Uncharacterized protein	pdam_00014124	Pocillopora damicornis	NA	NA;GO:0005858;GO:0070286	NA;axonemal dynein complex [GO:0005858]; axonemal dynein complex assembly [GO:0070286]
adi2mcaRNA11172_R1	XP_029195715.1	418	1.3e-167	599.7	77.99	NA	NA	NA	NA	NA	NA	GO:0003924; GO:0005525; GO:0007165; GO:0016020;NA	GTPase activity; GTP binding; signal transduction; membrane;NA
adi2mcaRNA11174_R0	XP_027044280.1	812	0	1165.2	70.81	NA	NA	NA	NA	NA	NA	GO:0004930; GO:0007186; GO:0016021;NA	G protein-coupled receptor activity; G protein-coupled receptor signaling pathway; integral component of membrane;NA
adi2mcaRNA11174_R3	XP_029191478.1	837	0	1410.6	82.92	NA	NA	NA	NA	NA	NA	GO:0004930; GO:0007186; GO:0016021;NA	G protein-coupled receptor activity; G protein-coupled receptor signaling pathway; integral component of membrane;NA
adi2mcaRNA11188_R9	PFX30127.1	185	3.7e-92	349.4	88.11	A0A2B4SNN7_STYPI	unreviewed	Deleted in malignant brain tumors 1 protein	DMBT1 AWC38_SpisGene5117	Stylophora pistillata (Smooth cauliflower coral)	NA	GO:0005044; GO:0006897; GO:0016020;GO:0005044;GO:0016020	scavenger receptor activity; endocytosis; membrane;membrane [GO:0016020]; scavenger receptor activity [GO:0005044]
adi2mcaRNA11212_R0	XP_015757331.1	840	0	1316.2	82.02	NA	NA	NA	NA	NA	NA	GO:0009190; GO:0016849; GO:0035556;NA	cyclic nucleotide biosynthetic process; phosphorus-oxygen lyase activity; intracellular signal transduction;NA
adi2mcaRNA11213_R0	XP_027041242.1	282	3.1e-80	308.9	NA	NA	NA	NA	NA	NA	NA	NA;NA	NA;NA
adi2mcaRNA11228_R5	XP_022777909.1	1168	3.3e-180	643.3	37.59	NA	NA	NA	NA	NA	NA	GO:0003950;NA	NAD+ ADP-ribosyltransferase activity;NA
adi2mcaRNA11228_R6	XP_022777909.1	1160	2.2e-175	627.5	37.33	NA	NA	NA	NA	NA	NA	GO:0003950;NA	NAD+ ADP-ribosyltransferase activity;NA
adi2mcaRNA11228_R7	XP_022777909.1	800	2.9e-142	517.3	42.88	NA	NA	NA	NA	NA	NA	GO:0005515;NA	protein binding;NA
adi2mcaRNA11233_R0	RMX48082.1	1537	0	1270	53.16	A0A3M6U351_9CNID	unreviewed	Uncharacterized protein	pdam_00002594	Pocillopora damicornis	NA	GO:0005516; GO:0008017; GO:0030507; GO:0031175;GO:0005516;GO:0005874;GO:0008017;GO:0030507;GO:0031175	calmodulin binding; microtubule binding; spectrin binding; neuron projection development;microtubule [GO:0005874]; calmodulin binding [GO:0005516]; microtubule binding [GO:0008017]; spectrin binding [GO:0030507]; neuron projection development [GO:0031175]
adi2mcaRNA11238_R1	XP_020617859.1	182	2.6e-49	205.7	59.34	NA	NA	NA	NA	NA	NA	GO:0000976;NA	transcription regulatory region sequence-specific DNA binding;NA
adi2mcaRNA11252_R3	XP_015757421.1	125	2.2e-34	155.2	NA	NA	NA	NA	NA	NA	NA	NA;NA	NA;NA
adi2mcaRNA11252_R4	XP_029195689.1	143	8.8e-47	196.8	NA	NA	NA	NA	NA	NA	NA	NA;NA	NA;NA
adi2mcaRNA1127_R2	XP_029205926.1	386	2.8e-125	459.1	58.29	NA	NA	NA	NA	NA	NA	GO:0005509;NA	calcium ion binding;NA
adi2mcaRNA1127_R3	XP_029205926.1	395	3.7e-120	442.2	55.95	NA	NA	NA	NA	NA	NA	GO:0005509;NA	calcium ion binding;NA
adi2mcaRNA11287_R1	XP_015502190.1	128	2.4e-20	109	52.34	NA	NA	NA	NA	NA	NA	GO:0000166; GO:0006352; GO:0030880;NA	nucleotide binding; DNA-templated transcription, initiation; RNA polymerase complex;NA
adi2mcaRNA11289_R1	XP_031573238.1	608	5.5e-141	511.9	44.08	NA	NA	NA	NA	NA	NA	GO:0005515;NA	protein binding;NA
adi2mcaRNA11302_R0	XP_020614476.1	537	2.5e-137	499.6	57.17	NA	NA	NA	NA	NA	NA	GO:0003924; GO:0005525;NA	GTPase activity; GTP binding;NA
adi2mcaRNA11302_R1	XP_020614476.1	537	2.5e-137	499.6	57.17	NA	NA	NA	NA	NA	NA	GO:0003924; GO:0005525;NA	GTPase activity; GTP binding;NA
adi2mcaRNA11302_R5	XP_020614476.1	541	5.8e-59	239.2	30.68	NA	NA	NA	NA	NA	NA	GO:0003924; GO:0005525;NA	GTPase activity; GTP binding;NA
adi2mcaRNA11304_R0	KXJ05089.1	649	5.9e-117	432.2	NA	NA	NA	NA	NA	NA	NA	NA;NA	NA;NA
adi2mcaRNA11304_R1	KXJ05089.1	654	1.2e-85	328.2	NA	NA	NA	NA	NA	NA	NA	NA;NA	NA;NA
adi2mcaRNA11304_R2	KXJ05089.1	645	7.2e-69	272.3	NA	NA	NA	NA	NA	NA	NA	NA;NA	NA;NA
adi2mcaRNA11304_R4	KXJ05089.1	456	1.8e-79	307.4	NA	NA	NA	NA	NA	NA	NA	NA;NA	NA;NA
adi2mcaRNA11304_R6	KXJ05089.1	669	4.5e-134	489.2	NA	NA	NA	NA	NA	NA	NA	NA;NA	NA;NA
adi2mcaRNA11304_R9	KXJ05089.1	658	9.5e-134	488	NA	NA	NA	NA	NA	NA	NA	NA;NA	NA;NA
adi2mcaRNA11311_R3	XP_029205612.1	209	6.2e-41	177.9	NA	NA	NA	NA	NA	NA	NA	NA;NA	NA;NA
adi2mcaRNA11313_R1	XP_029205615.1	257	1.9e-50	209.9	51.75	NA	NA	NA	NA	NA	NA	GO:0016021;NA	integral component of membrane;NA
adi2mcaRNA11313_R8	XP_029205600.1	184	1.1e-12	84	NA	NA	NA	NA	NA	NA	NA	NA;NA	NA;NA
adi2mcaRNA11315_R2	XP_015749260.1	269	3.6e-49	205.7	NA	NA	NA	NA	NA	NA	NA	NA;NA	NA;NA
adi2mcaRNA11316_R0	XP_015749260.1	262	1.9e-47	199.9	NA	NA	NA	NA	NA	NA	NA	NA;NA	NA;NA
adi2mcaRNA1132_R1	XP_020612447.1	505	3.9e-102	382.5	41.39	NA	NA	NA	NA	NA	NA	GO:0005506; GO:0016705; GO:0020037; GO:0055114;NA	iron ion binding; oxidoreductase activity, acting on paired donors, with incorporation or reduction of molecular oxygen; heme binding; oxidation-reduction process;NA
adi2mcaRNA11330_R3	PIK35068.1	192	3.4e-29	139	NA	A0A2G8JH81_STIJA	unreviewed	Uncharacterized protein	BSL78_28111	Stichopus japonicus (Sea cucumber)	NA	NA;NA	NA;NA
adi2mcaRNA11354_R4	XP_029213486.1	323	1.4e-129	473	67.18	NA	NA	NA	NA	NA	NA	GO:0005509;NA	calcium ion binding;NA
adi2mcaRNA11357_R3	XP_029213486.1	323	5.1e-135	491.1	69.04	NA	NA	NA	NA	NA	NA	GO:0005509;NA	calcium ion binding;NA
adi2mcaRNA11361_R0	XP_029213486.1	312	2.8e-126	463	68.91	NA	NA	NA	NA	NA	NA	GO:0005509;NA	calcium ion binding;NA
adi2mcaRNA11361_R1	XP_029213486.1	530	7.9e-117	431.4	43.77	NA	NA	NA	NA	NA	NA	GO:0005509;NA	calcium ion binding;NA
adi2mcaRNA1136_R0	XP_029197750.1	283	2.8e-93	353.2	NA	NA	NA	NA	NA	NA	NA	NA;NA	NA;NA
adi2mcaRNA11370_R3	XP_029213486.1	343	4.6e-116	428.3	58.02	NA	NA	NA	NA	NA	NA	GO:0005509;NA	calcium ion binding;NA
adi2mcaRNA11370_R5	XP_029213486.1	358	7.6e-119	437.6	59.5	NA	NA	NA	NA	NA	NA	GO:0005509;NA	calcium ion binding;NA
adi2mcaRNA11372_R7	XP_029213486.1	321	2.1e-77	299.7	45.48	NA	NA	NA	NA	NA	NA	GO:0005509;NA	calcium ion binding;NA
adi2mcaRNA11392_R0	XP_015748103.1	615	3.4e-178	635.6	NA	NA	NA	NA	NA	NA	NA	NA;NA	NA;NA
adi2mcaRNA11393_R1	XP_015748103.1	602	8e-157	564.3	NA	NA	NA	NA	NA	NA	NA	NA;NA	NA;NA
adi2mcaRNA11403_R0	XP_029199409.1	1197	1.7e-260	909.1	51.04	NA	NA	NA	NA	NA	NA	GO:0003777; GO:0005524; GO:0007018; GO:0008017;NA	microtubule motor activity; ATP binding; microtubule-based movement; microtubule binding;NA
adi2mcaRNA11407_R0	XP_028612834.1	100	6.4e-12	83.2	60	NA	NA	NA	NA	NA	NA	GO:0046872;NA	metal ion binding;NA
adi2mcaRNA11411_R3	XP_027044347.1	254	7.9e-33	151.4	36.61	NA	NA	NA	NA	NA	NA	GO:0004930; GO:0007186; GO:0016021;NA	G protein-coupled receptor activity; G protein-coupled receptor signaling pathway; integral component of membrane;NA
adi2mcaRNA11414_R1	XP_027044347.1	291	7.5e-51	211.5	45.02	NA	NA	NA	NA	NA	NA	GO:0004930; GO:0007186; GO:0016021;NA	G protein-coupled receptor activity; G protein-coupled receptor signaling pathway; integral component of membrane;NA
adi2mcaRNA11417_R3	KXJ28697.1	860	1.6e-180	643.7	43.49	NA	NA	NA	NA	NA	NA	GO:0003676; GO:0008270;NA	nucleic acid binding; zinc ion binding;NA
adi2mcaRNA11417_R4	KXJ28697.1	1004	1e-247	867.1	47.11	NA	NA	NA	NA	NA	NA	GO:0003676; GO:0008270;NA	nucleic acid binding; zinc ion binding;NA
adi2mcaRNA11417_R6	KXJ28697.1	1004	1.5e-249	873.2	47.31	NA	NA	NA	NA	NA	NA	GO:0003676; GO:0008270;NA	nucleic acid binding; zinc ion binding;NA
adi2mcaRNA11417_R7	KXJ09118.1	678	9.4e-151	544.7	44.69	NA	NA	NA	NA	NA	NA	GO:0003676; GO:0008270;NA	nucleic acid binding; zinc ion binding;NA
adi2mcaRNA11417_R9	KXJ28697.1	1175	0	1145.6	51.06	NA	NA	NA	NA	NA	NA	GO:0003676; GO:0008270; GO:0015074;NA	nucleic acid binding; zinc ion binding; DNA integration;NA
adi2mcaRNA11420_R0	XP_015770852.1	279	1.5e-54	223.8	47.67	NA	NA	NA	NA	NA	NA	GO:0004930; GO:0007186; GO:0016021;NA	G protein-coupled receptor activity; G protein-coupled receptor signaling pathway; integral component of membrane;NA
adi2mcaRNA11423_R2	XP_029211930.1	531	1.1e-167	600.9	57.25	NA	NA	NA	NA	NA	NA	GO:0003924; GO:0005525;NA	GTPase activity; GTP binding;NA
adi2mcaRNA11426_R5	XP_029211930.1	530	5.2e-161	578.2	56.6	NA	NA	NA	NA	NA	NA	GO:0003924; GO:0005525;NA	GTPase activity; GTP binding;NA
adi2mcaRNA11434_R0	XP_029211929.1	604	5.6e-183	651.4	NA	NA	NA	NA	NA	NA	NA	NA;NA	NA;NA
adi2mcaRNA11436_R1	XP_029211926.1	265	3.8e-96	361.7	NA	NA	NA	NA	NA	NA	NA	NA;NA	NA;NA
adi2mcaRNA11437_R1	XP_029211923.1	998	3.5e-246	862.4	51.7	NA	NA	NA	NA	NA	NA	GO:0004096; GO:0005515; GO:0020037; GO:0055114;NA	catalase activity; protein binding; heme binding; oxidation-reduction process;NA
adi2mcaRNA11440_R1	XP_015757570.1	400	4.5e-169	604.4	72.5	NA	NA	NA	NA	NA	NA	GO:0003885; GO:0016020; GO:0050660; GO:0055114;NA	D-arabinono-1,4-lactone oxidase activity; membrane; flavin adenine dinucleotide binding; oxidation-reduction process;NA
adi2mcaRNA1144_R0	XP_022103151.1	474	1.5e-117	433.7	NA	NA	NA	NA	NA	NA	NA	NA;NA	NA;NA
adi2mcaRNA11453_R0	XP_029211888.1	554	1.3e-173	619.8	58.48	NA	NA	NA	NA	NA	NA	GO:0005515;NA	protein binding;NA
adi2mcaRNA11453_R1	XP_029211888.1	440	4.2e-113	418.3	50.68	NA	NA	NA	NA	NA	NA	GO:0005515;NA	protein binding;NA
adi2mcaRNA11454_R7	XP_020614279.1	339	2.1e-56	229.9	42.48	NA	NA	NA	NA	NA	NA	GO:0004930; GO:0007186; GO:0016021;NA	G protein-coupled receptor activity; G protein-coupled receptor signaling pathway; integral component of membrane;NA
adi2mcaRNA11463_R0	XP_029211865.1	156	8.5e-68	266.9	85.9	NA	NA	NA	NA	NA	NA	GO:0005509;NA	calcium ion binding;NA
adi2mcaRNA11477_R1	XP_022803203.1	921	0	1362.4	76.66	NA	NA	NA	NA	NA	NA	GO:0003677; GO:0003899; GO:0006351; GO:0032549;NA	DNA binding; DNA-directed 5'-3' RNA polymerase activity; transcription, DNA-templated; ribonucleoside binding;NA
adi2mcaRNA11479_R0	XP_019622312.1	2635	0	1829.7	40.76	NA	NA	NA	NA	NA	NA	GO:0004096; GO:0005515; GO:0020037; GO:0055114;NA	catalase activity; protein binding; heme binding; oxidation-reduction process;NA
adi2mcaRNA11498_R1	XP_022792435.1	182	1.7e-76	295.8	81.87	NA	NA	NA	NA	NA	NA	GO:0019843;NA	rRNA binding;NA
adi2mcaRNA11510_R1	TRY70280.1	634	2.8e-31	148.3	27.6	A0A553NXX6_TIGCA	unreviewed	Uncharacterized protein (Fragment)	TCAL_06655	Tigriopus californicus (Marine copepod)	NA	GO:0005509;GO:0003700;GO:0005044;GO:0005509;GO:0005634;GO:0008270;GO:0016021	calcium ion binding;integral component of membrane [GO:0016021]; nucleus [GO:0005634]; calcium ion binding [GO:0005509]; DNA-binding transcription factor activity [GO:0003700]; scavenger receptor activity [GO:0005044]; zinc ion binding [GO:0008270]
adi2mcaRNA11533_R1	XP_015757696.1	210	4.2e-98	367.9	83.33	NA	NA	NA	NA	NA	NA	GO:0005515;NA	protein binding;NA
adi2mcaRNA11548_R0	XP_029189010.1	395	8.6e-204	720.7	78.73	NA	NA	NA	NA	NA	NA	GO:0005509;NA	calcium ion binding;NA
adi2mcaRNA11551_R0	RMX45632.1	316	3e-102	384.4	57.59	A0A3M6TW64_9CNID	unreviewed	Uncharacterized protein (Fragment)	pdam_00010605	Pocillopora damicornis	NA	GO:0005509;NA	calcium ion binding;NA
adi2mcaRNA11555_R0	XP_013784134.1	138	4e-20	108.2	NA	NA	NA	NA	NA	NA	NA	NA;NA	NA;NA
adi2mcaRNA1155_R0	XP_001640984.1	192	1.1e-58	236.9	NA	A7RHV7_NEMVE	unreviewed	Predicted protein	v1g236357	Nematostella vectensis (Starlet sea anemone)	NA	NA;GO:0016021	NA;integral component of membrane [GO:0016021]
adi2mcaRNA11574_R0	XP_015748360.1	220	7.1e-104	387.5	83.64	NA	NA	NA	NA	NA	NA	GO:0000737; GO:0003677; GO:0005524; GO:0005694; GO:0016889;NA	DNA catabolic process, endonucleolytic; DNA binding; ATP binding; chromosome; endodeoxyribonuclease activity, producing 3'-phosphomonoesters;NA
adi2mcaRNA11574_R1	XP_015748360.1	220	2.5e-104	389	84.09	NA	NA	NA	NA	NA	NA	GO:0000737; GO:0003677; GO:0005524; GO:0005694; GO:0016889;NA	DNA catabolic process, endonucleolytic; DNA binding; ATP binding; chromosome; endodeoxyribonuclease activity, producing 3'-phosphomonoesters;NA
adi2mcaRNA1158_R2	XP_032236937.1	264	3e-24	123.2	31.82	NA	NA	NA	NA	NA	NA	GO:0005515;NA	protein binding;NA
adi2mcaRNA1158_R5	XP_029200189.1	208	4.9e-20	109	33.65	NA	NA	NA	NA	NA	NA	GO:0005515;NA	protein binding;NA
adi2mcaRNA11591_R0	XP_029199155.1	636	1.1e-239	840.1	NA	NA	NA	NA	NA	NA	NA	NA;NA	NA;NA
adi2mcaRNA11601_R0	BAA33741.1	527	2.3e-182	649	60.53	O77050_HELCR	unreviewed	Tyrosine-protein kinase (EC 2.7.10.2)	AcSrc1	Heliocidaris crassispina (Sea urchin) (Anthocidaris crassispina)	NA	GO:0004713; GO:0005515; GO:0005524; GO:0006468;GO:0004715;GO:0005524	protein tyrosine kinase activity; protein binding; ATP binding; protein phosphorylation;ATP binding [GO:0005524]; non-membrane spanning protein tyrosine kinase activity [GO:0004715]
adi2mcaRNA11640_R0	XP_001639500.1	478	5.1e-166	594.7	61.92	A7RM38_NEMVE	unreviewed	DNA primase large subunit	v1g179624	Nematostella vectensis (Starlet sea anemone)	NA	GO:0005488; GO:0006269;GO:0003677;GO:0003896;GO:0005658;GO:0046872;GO:0051539	binding; DNA replication, synthesis of RNA primer;alpha DNA polymerase:primase complex [GO:0005658]; 4 iron, 4 sulfur cluster binding [GO:0051539]; DNA binding [GO:0003677]; DNA primase activity [GO:0003896]; metal ion binding [GO:0046872]
adi2mcaRNA11640_R1	XP_001639500.1	476	3e-128	469.2	53.99	A7RM38_NEMVE	unreviewed	DNA primase large subunit	v1g179624	Nematostella vectensis (Starlet sea anemone)	NA	GO:0006269;GO:0003677;GO:0003896;GO:0005658;GO:0046872;GO:0051539	DNA replication, synthesis of RNA primer;alpha DNA polymerase:primase complex [GO:0005658]; 4 iron, 4 sulfur cluster binding [GO:0051539]; DNA binding [GO:0003677]; DNA primase activity [GO:0003896]; metal ion binding [GO:0046872]
adi2mcaRNA11642_R0	XP_031550432.1	246	7.8e-61	245	NA	NA	NA	NA	NA	NA	NA	NA;NA	NA;NA
adi2mcaRNA11645_R0	KOF86451.1	1853	0	1666	52.94	A0A0L8HAZ7_OCTBM	unreviewed	SEC7 domain-containing protein	OCBIM_22018605mg	Octopus bimaculoides (California two-spotted octopus)	NA	GO:0005086; GO:0032012;GO:0005086;GO:0032012	ARF guanyl-nucleotide exchange factor activity; regulation of ARF protein signal transduction;ARF guanyl-nucleotide exchange factor activity [GO:0005086]; regulation of ARF protein signal transduction [GO:0032012]
adi2mcaRNA11648_R7	XP_029197108.1	228	2.4e-66	263.1	NA	NA	NA	NA	NA	NA	NA	NA;NA	NA;NA
adi2mcaRNA11654_R0	XP_027042558.1	519	2.3e-120	442.6	51.06	NA	NA	NA	NA	NA	NA	GO:0005730; GO:0042254;NA	nucleolus; ribosome biogenesis;NA
adi2mcaRNA11658_R0	XP_029198324.1	142	1.2e-42	183	NA	NA	NA	NA	NA	NA	NA	NA;NA	NA;NA
adi2mcaRNA11658_R1	XP_029198324.1	142	1.2e-42	183	NA	NA	NA	NA	NA	NA	NA	NA;NA	NA;NA
adi2mcaRNA1166_R0	XP_031567680.1	406	4e-87	332	46.8	NA	NA	NA	NA	NA	NA	GO:0003824; GO:0046872; GO:0051539;NA	catalytic activity; metal ion binding; 4 iron, 4 sulfur cluster binding;NA
adi2mcaRNA1166_R3	XP_031567680.1	278	3e-81	312.4	56.47	NA	NA	NA	NA	NA	NA	GO:0003824; GO:0046872; GO:0051539;NA	catalytic activity; metal ion binding; 4 iron, 4 sulfur cluster binding;NA
adi2mcaRNA11670_R2	XP_029209141.1	177	3.7e-58	235	NA	NA	NA	NA	NA	NA	NA	NA;NA	NA;NA
adi2mcaRNA11670_R4	XP_028517939.1	117	6.6e-38	167.5	NA	NA	NA	NA	NA	NA	NA	NA;NA	NA;NA
adi2mcaRNA11673_R0	KXJ22351.1	95	4.4e-09	72	NA	NA	NA	NA	NA	NA	NA	NA;NA	NA;NA
adi2mcaRNA11674_R0	PFX14198.1	305	1.8e-96	362.8	NA	A0A2B4RCU3_STYPI	unreviewed	THAP-type domain-containing protein	AWC38_SpisGene21664	Stylophora pistillata (Smooth cauliflower coral)	NA	NA;GO:0003677	NA;DNA binding [GO:0003677]
adi2mcaRNA11674_R1	PFX14198.1	320	4e-153	551.2	86.88	A0A2B4RCU3_STYPI	unreviewed	THAP-type domain-containing protein	AWC38_SpisGene21664	Stylophora pistillata (Smooth cauliflower coral)	NA	GO:0003677;GO:0003677	DNA binding;DNA binding [GO:0003677]
adi2mcaRNA11675_R2	XP_030842330.1	407	6.1e-75	292	NA	NA	NA	NA	NA	NA	NA	NA;NA	NA;NA
adi2mcaRNA11675_R3	XP_022111650.1	365	4.9e-77	298.9	NA	NA	NA	NA	NA	NA	NA	NA;NA	NA;NA
adi2mcaRNA11675_R4	XP_030849609.1	260	1.7e-45	193.7	NA	NA	NA	NA	NA	NA	NA	NA;NA	NA;NA
adi2mcaRNA11675_R5	XP_022111224.1	243	7.6e-60	241.1	NA	NA	NA	NA	NA	NA	NA	NA;NA	NA;NA
adi2mcaRNA11675_R7	XP_022111650.1	364	9.6e-55	224.6	NA	NA	NA	NA	NA	NA	NA	NA;NA	NA;NA
adi2mcaRNA11675_R8	XP_030849609.1	236	9.6e-42	181	NA	NA	NA	NA	NA	NA	NA	NA;NA	NA;NA
adi2mcaRNA11688_R0	XP_028390984.1	636	1.2e-169	607.8	49.06	NA	NA	NA	NA	NA	NA	GO:0003676; GO:0008270;NA	nucleic acid binding; zinc ion binding;NA
adi2mcaRNA11688_R1	XP_028390984.1	640	2.6e-190	676.4	NA	NA	NA	NA	NA	NA	NA	NA;NA	NA;NA
adi2mcaRNA11688_R2	XP_028390984.1	785	7.2e-240	841.3	55.41	NA	NA	NA	NA	NA	NA	GO:0003676; GO:0015074;NA	nucleic acid binding; DNA integration;NA
adi2mcaRNA11688_R3	XP_028390984.1	751	9.3e-176	628.2	46.34	NA	NA	NA	NA	NA	NA	GO:0015074;NA	DNA integration;NA
adi2mcaRNA11688_R5	XP_028390984.1	639	1.6e-139	507.7	NA	NA	NA	NA	NA	NA	NA	NA;NA	NA;NA
adi2mcaRNA11688_R7	XP_028390984.1	833	4.2e-300	1041.6	61.22	NA	NA	NA	NA	NA	NA	GO:0003676; GO:0008270; GO:0015074;NA	nucleic acid binding; zinc ion binding; DNA integration;NA
adi2mcaRNA11688_R9	XP_028390984.1	965	0	1189.9	60.83	NA	NA	NA	NA	NA	NA	GO:0003676; GO:0008270; GO:0015074;NA	nucleic acid binding; zinc ion binding; DNA integration;NA
adi2mcaRNA11691_R3	XP_015775158.1	308	6.1e-134	487.6	76.62	NA	NA	NA	NA	NA	NA	GO:0004713; GO:0005524; GO:0006468;NA	protein tyrosine kinase activity; ATP binding; protein phosphorylation;NA
adi2mcaRNA11693_R0	XP_015776926.1	359	8.4e-140	506.9	NA	NA	NA	NA	NA	NA	NA	NA;NA	NA;NA
adi2mcaRNA11693_R1	XP_015776926.1	359	2.5e-136	495.4	NA	NA	NA	NA	NA	NA	NA	NA;NA	NA;NA
adi2mcaRNA11694_R1	XP_029188282.1	431	4.2e-188	668.3	75.41	NA	NA	NA	NA	NA	NA	GO:0005525;NA	GTP binding;NA
adi2mcaRNA11698_R0	XP_021353655.1	409	5.9e-152	547.7	63.57	A0A210QNS0_MIZYE	unreviewed	C-1-tetrahydrofolate synthase, cytoplasmic (EC 1.5.1.5) (EC 3.5.4.9) (EC 6.3.4.3) (Formyltetrahydrofolate synthetase) (Methenyltetrahydrofolate cyclohydrolase) (Methylenetetrahydrofolate dehydrogenase)	KP79_PYT09464	Mizuhopecten yessoensis (Japanese scallop) (Patinopecten yessoensis)	NA	GO:0004329; GO:0004488; GO:0005524; GO:0055114;GO:0004329;GO:0004488;GO:0005524	formate-tetrahydrofolate ligase activity; methylenetetrahydrofolate dehydrogenase (NADP+) activity; ATP binding; oxidation-reduction process;ATP binding [GO:0005524]; formate-tetrahydrofolate ligase activity [GO:0004329]; methylenetetrahydrofolate dehydrogenase (NADP+) activity [GO:0004488]
adi2mcaRNA116_R0	XP_022792111.1	399	4.5e-88	335.5	51.13	A0A2B4S7Z0_STYPI	unreviewed	Caspase-7	CASP7 AWC38_SpisGene10698	Stylophora pistillata (Smooth cauliflower coral)	NA	GO:0004197; GO:0006508;GO:0004197	cysteine-type endopeptidase activity; proteolysis;cysteine-type endopeptidase activity [GO:0004197]
adi2mcaRNA11713_R2	XP_020610626.1	240	1.2e-12	84.7	NA	NA	NA	NA	NA	NA	NA	NA;NA	NA;NA
adi2mcaRNA11726_R7	XP_022807976.1	1719	0	1785.8	54.45	NA	NA	NA	NA	NA	NA	GO:0005515;NA	protein binding;NA
adi2mcaRNA11727_R1	XP_027056604.1	702	1.9e-256	896.3	70.09	NA	NA	NA	NA	NA	NA	GO:0000723; GO:0006281; GO:0016887; GO:0030870;NA	telomere maintenance; DNA repair; ATPase activity; Mre11 complex;NA
adi2mcaRNA11746_R1	XP_022787848.1	994	9.2e-238	835.9	43.06	NA	NA	NA	NA	NA	NA	GO:0005044; GO:0016020;NA	scavenger receptor activity; membrane;NA
adi2mcaRNA1174_R0	VEN60330.1	345	2.4e-45	195.3	36.81	A0A653DJE8_CALMS	unreviewed	Uncharacterized protein	CALMAC_LOCUS18067	Callosobruchus maculatus (Southern cowpea weevil) (Pulse bruchid)	NA	GO:0005085;GO:0005085	guanyl-nucleotide exchange factor activity;guanyl-nucleotide exchange factor activity [GO:0005085]
adi2mcaRNA1175_R0	XP_025084206.1	221	5.5e-19	105.1	32.13	NA	NA	NA	NA	NA	NA	GO:0004672; GO:0005524; GO:0006468;NA	protein kinase activity; ATP binding; protein phosphorylation;NA
adi2mcaRNA11774_R1	XP_022783791.1	403	1.5e-152	549.7	66.75	A0A2B4SMJ9_STYPI	unreviewed	Queuine tRNA-ribosyltransferase accessory subunit 2 (Queuine tRNA-ribosyltransferase domain-containing protein 1)	qtrtd1 AWC38_SpisGene5509	Stylophora pistillata (Smooth cauliflower coral)	NA	GO:0006400; GO:0008479;GO:0005737;GO:0008479;GO:0046872;GO:0101030	tRNA modification; queuine tRNA-ribosyltransferase activity;cytoplasm [GO:0005737]; metal ion binding [GO:0046872]; queuine tRNA-ribosyltransferase activity [GO:0008479]; tRNA-guanine transglycosylation [GO:0101030]
adi2mcaRNA11782_R0	XP_027048043.1	988	5.1e-177	632.1	43.83	NA	NA	NA	NA	NA	NA	GO:0005515;NA	protein binding;NA
adi2mcaRNA11784_R2	XP_015757928.1	1613	0	1203.3	NA	NA	NA	NA	NA	NA	NA	NA;NA	NA;NA
adi2mcaRNA11787_R1	XP_027055365.1	508	1.5e-215	760	NA	NA	NA	NA	NA	NA	NA	NA;NA	NA;NA
adi2mcaRNA11807_R1	XP_029205873.1	83	3.9e-16	95.9	NA	NA	NA	NA	NA	NA	NA	NA;NA	NA;NA
adi2mcaRNA11808_R7	XP_020916874.1	83	1.5e-16	96.7	NA	NA	NA	NA	NA	NA	NA	NA;NA	NA;NA
adi2mcaRNA11810_R3	XP_029206896.1	1151	0	1815	73.07	NA	NA	NA	NA	NA	NA	GO:0004222; GO:0006508;NA	metalloendopeptidase activity; proteolysis;NA
adi2mcaRNA11812_R1	XP_029208774.1	1251	0	2103.6	76.66	NA	NA	NA	NA	NA	NA	GO:0004222; GO:0006508;NA	metalloendopeptidase activity; proteolysis;NA
adi2mcaRNA11812_R2	XP_029206896.1	1151	0	1829.7	73.68	NA	NA	NA	NA	NA	NA	GO:0004222; GO:0006508;NA	metalloendopeptidase activity; proteolysis;NA
adi2mcaRNA11816_R4	XP_029208774.1	415	2.1e-69	273.5	NA	NA	NA	NA	NA	NA	NA	NA;NA	NA;NA
adi2mcaRNA11845_R6	PFX30309.1	209	1.3e-12	84	NA	A0A2B4SMG6_STYPI	unreviewed	Uncharacterized protein	AWC38_SpisGene4912	Stylophora pistillata (Smooth cauliflower coral)	NA	NA;NA	NA;NA
adi2mcaRNA11876_R0	XP_029186228.1	478	1.3e-135	495	54.6	NA	NA	NA	NA	NA	NA	GO:0005515;NA	protein binding;NA
adi2mcaRNA11876_R3	XP_029186228.1	468	3.1e-197	699.9	74.36	NA	NA	NA	NA	NA	NA	GO:0005515;NA	protein binding;NA
adi2mcaRNA11876_R4	XP_029186228.1	472	2.1e-151	547.4	59.53	NA	NA	NA	NA	NA	NA	GO:0005515;NA	protein binding;NA
adi2mcaRNA11876_R7	XP_029192770.1	460	9.4e-166	595.1	66.52	NA	NA	NA	NA	NA	NA	GO:0005515;NA	protein binding;NA
adi2mcaRNA11876_R9	XP_029192770.1	460	1.3e-185	661	73.26	NA	NA	NA	NA	NA	NA	GO:0005515;NA	protein binding;NA
adi2mcaRNA11884_R1	XP_029199056.1	461	9e-170	607.1	67.46	NA	NA	NA	NA	NA	NA	GO:0005515;NA	protein binding;NA
adi2mcaRNA11889_R1	XP_031569911.1	1321	0	1109.7	49.36	NA	NA	NA	NA	NA	NA	GO:0005515;NA	protein binding;NA
adi2mcaRNA11890_R0	XP_027060431.1	3348	0	3222.6	53.85	A0A3M6UIJ6_9CNID	unreviewed	Uncharacterized protein	pdam_00018698	Pocillopora damicornis	NA	GO:0005509; GO:0005886; GO:0007156;GO:0005509;GO:0005886;GO:0007156;GO:0016021	calcium ion binding; plasma membrane; homophilic cell adhesion via plasma membrane adhesion molecules;integral component of membrane [GO:0016021]; plasma membrane [GO:0005886]; calcium ion binding [GO:0005509]; homophilic cell adhesion via plasma membrane adhesion molecules [GO:0007156]
adi2mcaRNA11890_R1	XP_027060431.1	3348	0	3207.9	53.58	A0A3M6UIJ6_9CNID	unreviewed	Uncharacterized protein	pdam_00018698	Pocillopora damicornis	NA	GO:0005509; GO:0005886; GO:0007156;GO:0005509;GO:0005886;GO:0007156;GO:0016021	calcium ion binding; plasma membrane; homophilic cell adhesion via plasma membrane adhesion molecules;integral component of membrane [GO:0016021]; plasma membrane [GO:0005886]; calcium ion binding [GO:0005509]; homophilic cell adhesion via plasma membrane adhesion molecules [GO:0007156]
adi2mcaRNA11892_R0	SJX71974.1	398	3.8e-79	305.8	NA	A0A1T4JHB0_NEMVE	unreviewed	Dachshund transcription factor (Fragment)	dachshund	Nematostella vectensis (Starlet sea anemone)	NA	NA;NA	NA;NA
adi2mcaRNA11895_R5	XP_029208284.1	126	4.2e-34	155.6	NA	NA	NA	NA	NA	NA	NA	NA;NA	NA;NA
adi2mcaRNA11895_R7	EDO40466.1	249	1.2e-11	80.9	32.13	A7S746_NEMVE	unreviewed	Predicted protein	v1g107256	Nematostella vectensis (Starlet sea anemone)	NA	GO:0016021;GO:0005783;GO:0016021;GO:0061024;GO:0071786	integral component of membrane;endoplasmic reticulum [GO:0005783]; integral component of membrane [GO:0016021]; endoplasmic reticulum tubular network organization [GO:0071786]; membrane organization [GO:0061024]
adi2mcaRNA11905_R0	XP_027039020.1	1256	0	1191.8	61.62	NA	NA	NA	NA	NA	NA	GO:0006886; GO:0006888; GO:0008270; GO:0030127;NA	intracellular protein transport; endoplasmic reticulum to Golgi vesicle-mediated transport; zinc ion binding; COPII vesicle coat;NA
adi2mcaRNA11919_R0	EDO49788.1	234	2.2e-50	209.5	NA	A7RFW0_NEMVE	unreviewed	Predicted protein	v1g237945	Nematostella vectensis (Starlet sea anemone)	NA	NA;GO:0005802;GO:1902004	NA;trans-Golgi network [GO:0005802]; positive regulation of amyloid-beta formation [GO:1902004]
adi2mcaRNA11941_R0	XP_022807783.1	1894	1.6e-281	980.3	40.97	A0A2B4R9W7_STYPI	unreviewed	LIM and calponin-likey domains-containing protein 1	limch1 AWC38_SpisGene21416	Stylophora pistillata (Smooth cauliflower coral)	NA	GO:0005515;GO:0023051;GO:0030155	protein binding;regulation of cell adhesion [GO:0030155]; regulation of signaling [GO:0023051]
adi2mcaRNA11944_R1	KXJ25886.1	158	2.9e-13	86.7	39.24	NA	NA	NA	NA	NA	NA	GO:0004930; GO:0007186; GO:0016021;NA	G protein-coupled receptor activity; G protein-coupled receptor signaling pathway; integral component of membrane;NA
adi2mcaRNA11949_R0	XP_029209300.1	662	2.1e-248	868.6	70.39	NA	NA	NA	NA	NA	NA	GO:0008272; GO:0015116; GO:0016021;NA	sulfate transport; sulfate transmembrane transporter activity; integral component of membrane;NA
adi2mcaRNA11970_R5	KXJ19560.1	106	4.8e-08	68.2	NA	NA	NA	NA	NA	NA	NA	NA;NA	NA;NA
adi2mcaRNA12006_R0	XP_015758142.1	589	2.8e-182	649	57.22	NA	NA	NA	NA	NA	NA	GO:0004672; GO:0005524; GO:0006468;NA	protein kinase activity; ATP binding; protein phosphorylation;NA
adi2mcaRNA12013_R0	XP_020605054.1	162	2.4e-23	119.8	NA	NA	NA	NA	NA	NA	NA	NA;NA	NA;NA
adi2mcaRNA12022_R8	XP_029183989.1	92	9.1e-33	150.6	NA	NA	NA	NA	NA	NA	NA	NA;NA	NA;NA
adi2mcaRNA12027_R2	XP_015758166.1	152	1.2e-24	123.2	NA	NA	NA	NA	NA	NA	NA	NA;NA	NA;NA
adi2mcaRNA12029_R0	XP_015758104.1	274	1.2e-46	197.2	NA	NA	NA	NA	NA	NA	NA	NA;NA	NA;NA
adi2mcaRNA12031_R0	EDO31116.1	1017	3e-44	193	NA	A7SYV0_NEMVE	unreviewed	Predicted protein	v1g248144	Nematostella vectensis (Starlet sea anemone)	NA	NA;GO:0016021	NA;integral component of membrane [GO:0016021]
adi2mcaRNA12045_R0	XP_033914063.1	667	8.2e-164	587.8	50.52	NA	NA	NA	NA	NA	NA	GO:0004672; GO:0005524; GO:0006468;NA	protein kinase activity; ATP binding; protein phosphorylation;NA
adi2mcaRNA12046_R0	XP_027036210.1	220	1.3e-14	93.6	34.09	NA	NA	NA	NA	NA	NA	GO:0005509;NA	calcium ion binding;NA
adi2mcaRNA12049_R0	XP_027036210.1	190	1.9e-17	100.5	55.79	NA	NA	NA	NA	NA	NA	GO:0005509;NA	calcium ion binding;NA
adi2mcaRNA12052_R0	XP_027036210.1	195	4.6e-17	99.4	52.31	NA	NA	NA	NA	NA	NA	GO:0005509;NA	calcium ion binding;NA
adi2mcaRNA12059_R0	XP_029202589.1	98	3.7e-23	118.6	NA	NA	NA	NA	NA	NA	NA	NA;NA	NA;NA
adi2mcaRNA12083_R5	XP_029199559.1	234	4.2e-104	388.3	76.5	NA	NA	NA	NA	NA	NA	GO:0004713; GO:0005524; GO:0006468;NA	protein tyrosine kinase activity; ATP binding; protein phosphorylation;NA
adi2mcaRNA12083_R8	XP_015771299.1	238	3.6e-105	391.7	76.05	NA	NA	NA	NA	NA	NA	GO:0004713; GO:0005524; GO:0006468;NA	protein tyrosine kinase activity; ATP binding; protein phosphorylation;NA
adi2mcaRNA12089_R4	XP_029208375.1	153	5.2e-34	155.2	NA	NA	NA	NA	NA	NA	NA	NA;NA	NA;NA
adi2mcaRNA12091_R0	XP_015777210.1	239	1.7e-30	143.7	NA	NA	NA	NA	NA	NA	NA	NA;NA	NA;NA
adi2mcaRNA12091_R2	XP_015777210.1	154	1.6e-16	97.1	NA	NA	NA	NA	NA	NA	NA	NA;NA	NA;NA
adi2mcaRNA12093_R5	XP_031559079.1	130	8e-25	123.6	46.92	NA	NA	NA	NA	NA	NA	GO:0003676; GO:0015074;NA	nucleic acid binding; DNA integration;NA
adi2mcaRNA12101_R1	XP_029211723.1	840	0	1277.3	76.43	NA	NA	NA	NA	NA	NA	GO:0016491; GO:0043546; GO:0055114; GO:0071949;NA	oxidoreductase activity; molybdopterin cofactor binding; oxidation-reduction process; FAD binding;NA
adi2mcaRNA12103_R0	XP_029211723.1	1099	0	1862.4	83.44	NA	NA	NA	NA	NA	NA	GO:0004854; GO:0004855; GO:0005506; GO:0009055; GO:0043546; GO:0051537; GO:0055114; GO:0071949;NA	xanthine dehydrogenase activity; xanthine oxidase activity; iron ion binding; electron transfer activity; molybdopterin cofactor binding; 2 iron, 2 sulfur cluster binding; oxidation-reduction process; FAD binding;NA
adi2mcaRNA12104_R0	TNM90546.1	72	7.9e-10	75.1	56.94	A0A4Z2BG69_9TELE	unreviewed	BZIP domain-containing protein	fugu_002835	Takifugu bimaculatus	NA	GO:0003700; GO:0006355;GO:0003700	DNA-binding transcription factor activity; regulation of transcription, DNA-templated;DNA-binding transcription factor activity [GO:0003700]
adi2mcaRNA12110_R2	XP_015776115.1	283	5e-69	271.9	48.76	NA	NA	NA	NA	NA	NA	GO:0016491; GO:0055114;NA	oxidoreductase activity; oxidation-reduction process;NA
adi2mcaRNA12110_R3	XP_015776115.1	301	9.5e-68	267.7	44.85	NA	NA	NA	NA	NA	NA	GO:0055114;NA	oxidation-reduction process;NA
adi2mcaRNA12110_R6	XP_015776115.1	238	9.9e-29	137.5	38.24	NA	NA	NA	NA	NA	NA	GO:0055114;NA	oxidation-reduction process;NA
adi2mcaRNA12114_R0	XP_022097261.1	109	2.4e-23	119.4	NA	NA	NA	NA	NA	NA	NA	NA;NA	NA;NA
adi2mcaRNA12114_R1	XP_022097261.1	110	1.7e-21	113.2	NA	NA	NA	NA	NA	NA	NA	NA;NA	NA;NA
adi2mcaRNA12119_R0	PFX18785.1	713	2.4e-112	417.5	34.5	A0A2B4RR96_STYPI	unreviewed	Mucin-4	MUC4 AWC38_SpisGene16818	Stylophora pistillata (Smooth cauliflower coral)	NA	GO:0007160;GO:0004089;GO:0005509;GO:0008270;GO:0016021	cell-matrix adhesion;integral component of membrane [GO:0016021]; calcium ion binding [GO:0005509]; carbonate dehydratase activity [GO:0004089]; zinc ion binding [GO:0008270]
adi2mcaRNA12119_R1	PFX18785.1	713	1.2e-111	415.2	34.5	A0A2B4RR96_STYPI	unreviewed	Mucin-4	MUC4 AWC38_SpisGene16818	Stylophora pistillata (Smooth cauliflower coral)	NA	GO:0007160;GO:0004089;GO:0005509;GO:0008270;GO:0016021	cell-matrix adhesion;integral component of membrane [GO:0016021]; calcium ion binding [GO:0005509]; carbonate dehydratase activity [GO:0004089]; zinc ion binding [GO:0008270]
adi2mcaRNA12121_R1	XP_022801333.1	256	1e-25	127.5	48.83	NA	NA	NA	NA	NA	NA	GO:0005509;NA	calcium ion binding;NA
adi2mcaRNA12124_R4	XP_028410542.1	90	7.9e-12	81.3	NA	NA	NA	NA	NA	NA	NA	NA;NA	NA;NA
adi2mcaRNA12131_R0	XP_022107496.1	529	8.3e-151	544.3	54.25	NA	NA	NA	NA	NA	NA	GO:0005634; GO:0006281; GO:0008081;NA	nucleus; DNA repair; phosphoric diester hydrolase activity;NA
adi2mcaRNA12149_R0	XP_029206703.1	309	3.4e-75	292.4	51.13	NA	NA	NA	NA	NA	NA	GO:0004930; GO:0007186; GO:0016021;NA	G protein-coupled receptor activity; G protein-coupled receptor signaling pathway; integral component of membrane;NA
adi2mcaRNA12152_R1	RXN02983.1	111	9.1e-07	64.7	NA	A0A498L6C6_LABRO	unreviewed	Zinc finger and SCAN domain-containing 29-like protein	ROHU_034569	Labeo rohita (Indian major carp) (Cyprinus rohita)	NA	NA;NA	NA;NA
adi2mcaRNA12155_R7	XP_029209275.1	324	1.4e-68	270.4	49.38	NA	NA	NA	NA	NA	NA	GO:0004930; GO:0007186; GO:0016021;NA	G protein-coupled receptor activity; G protein-coupled receptor signaling pathway; integral component of membrane;NA
adi2mcaRNA12159_R3	XP_029206703.1	302	6.3e-58	235	47.68	NA	NA	NA	NA	NA	NA	GO:0004930; GO:0007186; GO:0016021;NA	G protein-coupled receptor activity; G protein-coupled receptor signaling pathway; integral component of membrane;NA
adi2mcaRNA12162_R1	XP_014737486.1	421	1.6e-137	499.6	59.38	NA	NA	NA	NA	NA	NA	GO:0003937; GO:0004643; GO:0006164;NA	IMP cyclohydrolase activity; phosphoribosylaminoimidazolecarboxamide formyltransferase activity; purine nucleotide biosynthetic process;NA
adi2mcaRNA12175_R1	XP_022184878.1	68	2.6e-08	70.5	NA	NA	NA	NA	NA	NA	NA	NA;NA	NA;NA
adi2mcaRNA12184_R3	XP_028406801.1	267	1.5e-73	286.6	NA	NA	NA	NA	NA	NA	NA	NA;NA	NA;NA
adi2mcaRNA12186_R3	XP_028412943.1	176	3e-21	112.5	NA	NA	NA	NA	NA	NA	NA	NA;NA	NA;NA
adi2mcaRNA12212_R1	XP_031571436.1	545	1.5e-135	493.8	45.32	NA	NA	NA	NA	NA	NA	GO:0005507; GO:0016715; GO:0055114;NA	copper ion binding; oxidoreductase activity, acting on paired donors, with incorporation or reduction of molecular oxygen, reduced ascorbate as one donor, and incorporation of one atom of oxygen; oxidation-reduction process;NA
adi2mcaRNA12219_R0	XP_022808044.1	434	9.1e-83	317.8	NA	NA	NA	NA	NA	NA	NA	NA;NA	NA;NA
adi2mcaRNA12219_R1	XP_022808044.1	439	5.7e-96	361.7	43.05	NA	NA	NA	NA	NA	NA	GO:0005509;NA	calcium ion binding;NA
adi2mcaRNA12220_R1	XP_027055591.1	554	2.5e-190	675.6	58.48	A0A3M6T4M8_9CNID	unreviewed	Uncharacterized protein	pdam_00003854	Pocillopora damicornis	NA	GO:0005515; GO:0007165; GO:0008270; GO:0042981;GO:0001817;GO:0005164;GO:0008063;GO:0008270;GO:0032088;GO:0033209;GO:0042981;GO:0045087;GO:0050688	protein binding; signal transduction; zinc ion binding; regulation of apoptotic process;tumor necrosis factor receptor binding [GO:0005164]; zinc ion binding [GO:0008270]; innate immune response [GO:0045087]; negative regulation of NF-kappaB transcription factor activity [GO:0032088]; regulation of apoptotic process [GO:0042981]; regulation of cytokine production [GO:0001817]; regulation of defen…
adi2mcaRNA12226_R0	XP_032228270.1	140	8.9e-50	206.8	68.57	NA	NA	NA	NA	NA	NA	GO:0009116;NA	nucleoside metabolic process;NA
adi2mcaRNA12250_R1	XP_027038881.1	141	6.5e-12	81.3	NA	NA	NA	NA	NA	NA	NA	NA;NA	NA;NA
adi2mcaRNA12254_R0	XP_027038881.1	193	1.3e-48	203.4	NA	NA	NA	NA	NA	NA	NA	NA;NA	NA;NA
adi2mcaRNA12255_R2	XP_015765678.1	194	1.6e-70	276.9	72.68	NA	NA	NA	NA	NA	NA	GO:0005509;NA	calcium ion binding;NA
adi2mcaRNA12256_R0	XP_015765678.1	194	1.1e-81	314.3	78.87	NA	NA	NA	NA	NA	NA	GO:0005509;NA	calcium ion binding;NA
adi2mcaRNA12259_R5	XP_015765678.1	192	2.1e-83	319.7	79.17	NA	NA	NA	NA	NA	NA	GO:0005509;NA	calcium ion binding;NA
adi2mcaRNA12268_R0	XP_029189854.1	684	7.2e-156	560.8	NA	NA	NA	NA	NA	NA	NA	NA;NA	NA;NA
adi2mcaRNA12268_R1	XP_029189854.1	684	8e-150	540.8	NA	NA	NA	NA	NA	NA	NA	NA;NA	NA;NA
adi2mcaRNA12268_R2	XP_029189854.1	687	1.7e-152	549.7	NA	NA	NA	NA	NA	NA	NA	NA;NA	NA;NA
adi2mcaRNA12268_R4	XP_029189854.1	670	7.2e-95	358.2	NA	NA	NA	NA	NA	NA	NA	NA;NA	NA;NA
adi2mcaRNA12268_R6	XP_029189854.1	715	1.2e-74	291.2	NA	NA	NA	NA	NA	NA	NA	NA;NA	NA;NA
adi2mcaRNA12268_R7	XP_029189854.1	681	6.8e-64	255.4	NA	NA	NA	NA	NA	NA	NA	NA;NA	NA;NA
adi2mcaRNA12268_R9	XP_029189854.1	661	8.7e-55	224.9	NA	NA	NA	NA	NA	NA	NA	NA;NA	NA;NA
adi2mcaRNA12271_R0	XP_029189846.1	1896	0	2595.8	72.84	NA	NA	NA	NA	NA	NA	GO:0009190; GO:0035556;NA	cyclic nucleotide biosynthetic process; intracellular signal transduction;NA
adi2mcaRNA12272_R0	XP_015758345.1	834	4.3e-273	951	59.59	NA	NA	NA	NA	NA	NA	GO:0004713; GO:0005515; GO:0005524; GO:0006468;NA	protein tyrosine kinase activity; protein binding; ATP binding; protein phosphorylation;NA
adi2mcaRNA12278_R0	XP_020628167.1	541	4.6e-119	439.5	56.38	NA	NA	NA	NA	NA	NA	GO:0004842; GO:0005515;NA	ubiquitin-protein transferase activity; protein binding;NA
adi2mcaRNA12291_R6	XP_015766362.1	219	4.4e-78	301.6	79.45	NA	NA	NA	NA	NA	NA	GO:0005515;NA	protein binding;NA
adi2mcaRNA12306_R2	PFX15453.1	707	1.6e-94	357.8	NA	A0A2B4RF62_STYPI	unreviewed	Putative RNA-directed DNA polymerase from transposon X-element	AWC38_SpisGene20326	Stylophora pistillata (Smooth cauliflower coral)	NA	NA;GO:0003964	NA;RNA-directed DNA polymerase activity [GO:0003964]
adi2mcaRNA12306_R3	PFX19855.1	200	1.3e-30	144.8	NA	A0A2B4RUB9_STYPI	unreviewed	Putative RNA-directed DNA polymerase from transposon X-element	AWC38_SpisGene15722	Stylophora pistillata (Smooth cauliflower coral)	NA	NA;GO:0003964	NA;RNA-directed DNA polymerase activity [GO:0003964]
adi2mcaRNA12306_R4	PFX15453.1	502	2.7e-48	203.8	NA	A0A2B4RF62_STYPI	unreviewed	Putative RNA-directed DNA polymerase from transposon X-element	AWC38_SpisGene20326	Stylophora pistillata (Smooth cauliflower coral)	NA	NA;GO:0003964	NA;RNA-directed DNA polymerase activity [GO:0003964]
adi2mcaRNA12306_R7	PFX15676.1	268	2.1e-46	197.2	NA	A0A2B4RET2_STYPI	unreviewed	Titin	Ttn AWC38_SpisGene20102	Stylophora pistillata (Smooth cauliflower coral)	NA	NA;GO:0004672;GO:0005524;GO:0016021	NA;integral component of membrane [GO:0016021]; ATP binding [GO:0005524]; protein kinase activity [GO:0004672]
adi2mcaRNA12307_R0	XP_029190064.1	885	0	1259.6	73.45	NA	NA	NA	NA	NA	NA	GO:0005634; GO:0008270;NA	nucleus; zinc ion binding;NA
adi2mcaRNA12307_R3	XP_029190064.1	927	1.4e-307	1065.8	58.47	NA	NA	NA	NA	NA	NA	GO:0005634; GO:0008270;NA	nucleus; zinc ion binding;NA
adi2mcaRNA12307_R7	XP_029190064.1	924	2.7e-282	981.9	55.84	NA	NA	NA	NA	NA	NA	GO:0005634; GO:0008270;NA	nucleus; zinc ion binding;NA
adi2mcaRNA12307_R9	XP_029190064.1	905	1.6e-273	952.6	55.14	NA	NA	NA	NA	NA	NA	GO:0005634; GO:0008270;NA	nucleus; zinc ion binding;NA
adi2mcaRNA12308_R7	XP_028415793.1	424	1.5e-90	344	NA	NA	NA	NA	NA	NA	NA	NA;NA	NA;NA
adi2mcaRNA12308_R8	XP_028416395.1	417	7.8e-96	361.3	45.8	NA	NA	NA	NA	NA	NA	GO:0003676; GO:0005524;NA	nucleic acid binding; ATP binding;NA
adi2mcaRNA1230_R0	XP_015758460.1	121	7.5e-37	165.6	66.12	NA	NA	NA	NA	NA	NA	GO:0005509; GO:0005515;NA	calcium ion binding; protein binding;NA
adi2mcaRNA12310_R9	XP_015770354.1	160	3.3e-50	208.4	NA	NA	NA	NA	NA	NA	NA	NA;NA	NA;NA
adi2mcaRNA12316_R0	XP_015748006.1	879	8.4e-170	608.6	40.96	NA	NA	NA	NA	NA	NA	GO:0003677; GO:0006310; GO:0015074;NA	DNA binding; DNA recombination; DNA integration;NA
adi2mcaRNA12316_R1	XP_015748006.1	879	7.6e-163	585.5	40.05	NA	NA	NA	NA	NA	NA	GO:0003677; GO:0006310; GO:0015074;NA	DNA binding; DNA recombination; DNA integration;NA
adi2mcaRNA12316_R2	XP_015748006.1	898	2.1e-173	620.5	41.2	NA	NA	NA	NA	NA	NA	GO:0003677; GO:0006310; GO:0015074;NA	DNA binding; DNA recombination; DNA integration;NA
adi2mcaRNA12316_R4	XP_015748006.1	879	2e-163	587.4	40.27	NA	NA	NA	NA	NA	NA	GO:0003677; GO:0006310; GO:0015074;NA	DNA binding; DNA recombination; DNA integration;NA
adi2mcaRNA12316_R5	XP_015748006.1	811	2e-154	557.4	40.07	NA	NA	NA	NA	NA	NA	GO:0003677; GO:0006310; GO:0015074;NA	DNA binding; DNA recombination; DNA integration;NA
adi2mcaRNA12316_R8	XP_015748006.1	512	3.4e-137	500	49.41	NA	NA	NA	NA	NA	NA	GO:0003677; GO:0006310; GO:0015074;NA	DNA binding; DNA recombination; DNA integration;NA
adi2mcaRNA12344_R0	TEA31122.1	140	1.7e-33	153.3	57.86	NA	NA	NA	NA	NA	NA	GO:0005347; GO:0055085;NA	ATP transmembrane transporter activity; transmembrane transport;NA
adi2mcaRNA12348_R0	XP_031563659.1	382	1.2e-88	337.4	49.21	NA	NA	NA	NA	NA	NA	GO:0004222; GO:0006508; GO:0008270; GO:0016020;NA	metalloendopeptidase activity; proteolysis; zinc ion binding; membrane;NA
adi2mcaRNA12356_R0	XP_029210146.1	681	4.4e-162	582	NA	NA	NA	NA	NA	NA	NA	NA;NA	NA;NA
adi2mcaRNA12356_R1	XP_029210146.1	790	1.7e-176	630.2	NA	NA	NA	NA	NA	NA	NA	NA;NA	NA;NA
adi2mcaRNA12356_R2	XP_029210146.1	733	1.4e-142	517.3	NA	NA	NA	NA	NA	NA	NA	NA;NA	NA;NA
adi2mcaRNA12356_R4	XP_029210146.1	781	4.2e-155	558.9	NA	NA	NA	NA	NA	NA	NA	NA;NA	NA;NA
adi2mcaRNA12356_R5	XP_029210146.1	707	0	1174.8	NA	NA	NA	NA	NA	NA	NA	NA;NA	NA;NA
adi2mcaRNA12356_R6	XP_029210146.1	706	0	1091.3	NA	NA	NA	NA	NA	NA	NA	NA;NA	NA;NA
adi2mcaRNA12356_R7	XP_029210146.1	483	6.7e-71	278.5	NA	NA	NA	NA	NA	NA	NA	NA;NA	NA;NA
adi2mcaRNA12356_R8	XP_029210146.1	472	1.5e-71	280.8	NA	NA	NA	NA	NA	NA	NA	NA;NA	NA;NA
adi2mcaRNA12357_R2	XP_020901121.1	98	1.6e-21	113.2	NA	NA	NA	NA	NA	NA	NA	NA;NA	NA;NA
adi2mcaRNA12372_R1	XP_020610540.1	200	1.8e-28	137.1	46.5	NA	NA	NA	NA	NA	NA	GO:0004725; GO:0008138; GO:0016311;NA	protein tyrosine phosphatase activity; protein tyrosine/serine/threonine phosphatase activity; dephosphorylation;NA
adi2mcaRNA12375_R0	XP_013386289.1	1559	8.4e-215	758.1	35.21	A0A1S3HML2_LINUN	unreviewed	cilia- and flagella-associated protein 43 isoform X2	LOC106155816	Lingula unguis	NA	GO:0005515;GO:0031514	protein binding;motile cilium [GO:0031514]
adi2mcaRNA12377_R0	XP_032240072.1	363	2.3e-126	462.6	65.29	NA	NA	NA	NA	NA	NA	GO:0005515;NA	protein binding;NA
adi2mcaRNA12379_R0	XP_022790915.1	269	7.7e-55	224.9	46.47	NA	NA	NA	NA	NA	NA	GO:0005201;NA	extracellular matrix structural constituent;NA
adi2mcaRNA1237_R3	XP_015758460.1	105	1.2e-15	94.4	48.57	NA	NA	NA	NA	NA	NA	GO:0005509;NA	calcium ion binding;NA
adi2mcaRNA1237_R4	XP_015758460.1	106	1.6e-15	94	44.34	NA	NA	NA	NA	NA	NA	GO:0005509;NA	calcium ion binding;NA
adi2mcaRNA12387_R2	PFX14243.1	611	2.6e-164	589.3	NA	A0A2B4RBR7_STYPI	unreviewed	Cyclic GMP-AMP synthase	MB21D1 AWC38_SpisGene21615	Stylophora pistillata (Smooth cauliflower coral)	NA	NA;NA	NA;NA
adi2mcaRNA12387_R3	PFX14243.1	327	3.1e-86	328.9	NA	A0A2B4RBR7_STYPI	unreviewed	Cyclic GMP-AMP synthase	MB21D1 AWC38_SpisGene21615	Stylophora pistillata (Smooth cauliflower coral)	NA	NA;NA	NA;NA
adi2mcaRNA12392_R0	XP_033980437.1	185	1.4e-41	180.3	NA	NA	NA	NA	NA	NA	NA	NA;NA	NA;NA
adi2mcaRNA12399_R0	XP_031155801.1	299	5.7e-92	348.2	57.86	NA	NA	NA	NA	NA	NA	GO:0016829;NA	lyase activity;NA
adi2mcaRNA1239_R2	XP_029204003.1	1837	0	2255.3	66.09	NA	NA	NA	NA	NA	NA	GO:0004386;NA	helicase activity;NA
adi2mcaRNA1239_R3	XP_029204003.1	1829	0	2166.7	63.81	NA	NA	NA	NA	NA	NA	GO:0003700; GO:0004386; GO:0005634; GO:0006355; GO:0008270;NA	DNA-binding transcription factor activity; helicase activity; nucleus; regulation of transcription, DNA-templated; zinc ion binding;NA
adi2mcaRNA12403_R0	XP_029197427.1	942	5.8e-206	728	49.89	NA	NA	NA	NA	NA	NA	GO:0032040;NA	small-subunit processome;NA
adi2mcaRNA12420_R0	PFX22416.1	270	1.1e-95	361.7	68.89	A0A2B4RZ41_STYPI	unreviewed	Adenosine receptor A2a	ADORA2A AWC38_SpisGene13043	Stylophora pistillata (Smooth cauliflower coral)	NA	GO:0004930; GO:0007186; GO:0016021;GO:0004930;GO:0016021	G protein-coupled receptor activity; G protein-coupled receptor signaling pathway; integral component of membrane;integral component of membrane [GO:0016021]; G protein-coupled receptor activity [GO:0004930]
adi2mcaRNA12420_R3	XP_015757229.1	272	1.8e-53	221.1	43.38	NA	NA	NA	NA	NA	NA	GO:0004930; GO:0007186; GO:0016021;NA	G protein-coupled receptor activity; G protein-coupled receptor signaling pathway; integral component of membrane;NA
adi2mcaRNA12429_R1	XP_032550578.1	1404	8.3e-298	1033.9	NA	NA	NA	NA	NA	NA	NA	NA;NA	NA;NA
adi2mcaRNA12432_R0	XP_031560769.1	501	2.1e-61	247.3	NA	NA	NA	NA	NA	NA	NA	NA;NA	NA;NA
adi2mcaRNA12434_R0	RMX61479.1	263	3.5e-53	219.5	50.95	A0A3M6V6I4_9CNID	unreviewed	CUE domain-containing protein (Fragment)	pdam_00003513	Pocillopora damicornis	NA	GO:0005515;NA	protein binding;NA
adi2mcaRNA12448_R4	XP_029197930.1	216	1e-09	74.3	NA	NA	NA	NA	NA	NA	NA	NA;NA	NA;NA
adi2mcaRNA12469_R2	XP_029209574.1	196	1e-98	369.8	NA	NA	NA	NA	NA	NA	NA	NA;NA	NA;NA
adi2mcaRNA12469_R8	XP_029209574.1	196	2e-94	355.5	NA	NA	NA	NA	NA	NA	NA	NA;NA	NA;NA
adi2mcaRNA12469_R9	XP_029209574.1	196	4.5e-94	354.4	NA	NA	NA	NA	NA	NA	NA	NA;NA	NA;NA
adi2mcaRNA12486_R0	XP_020610240.1	610	1.5e-48	205.3	28.36	NA	NA	NA	NA	NA	NA	GO:0005515; GO:0007165; GO:0042981;NA	protein binding; signal transduction; regulation of apoptotic process;NA
adi2mcaRNA12486_R1	XP_020610240.1	611	4e-47	200.7	28.31	NA	NA	NA	NA	NA	NA	GO:0005515; GO:0007165; GO:0042981;NA	protein binding; signal transduction; regulation of apoptotic process;NA
adi2mcaRNA12507_R0	XP_022808232.1	96	3.2e-36	161.8	NA	NA	NA	NA	NA	NA	NA	NA;NA	NA;NA
adi2mcaRNA1250_R1	ATY39324.1	618	1e-104	391	NA	A0A2H4R564_STYPI	unreviewed	Hypoxia-inducible factor alpha subunit	HIF-alpha	Stylophora pistillata (Smooth cauliflower coral)	NA	NA;GO:0003700;GO:0005634;GO:0005667;GO:0005737;GO:0046983	NA;cytoplasm [GO:0005737]; nucleus [GO:0005634]; transcription regulator complex [GO:0005667]; DNA-binding transcription factor activity [GO:0003700]; protein dimerization activity [GO:0046983]
adi2mcaRNA12520_R1	PFX29758.1	83	1.2e-08	71.6	39.76	A0A2B4SMF1_STYPI	unreviewed	Death domain-containing protein	AWC38_SpisGene5457	Stylophora pistillata (Smooth cauliflower coral)	NA	GO:0005515; GO:0007165;GO:0007165	protein binding; signal transduction;signal transduction [GO:0007165]
adi2mcaRNA12524_R0	NXK96313.1	312	3.1e-82	315.8	52.88	NA	NA	NA	NA	NA	NA	GO:0005347; GO:0055085;NA	ATP transmembrane transporter activity; transmembrane transport;NA
adi2mcaRNA12529_R0	XP_020609126.1	275	4.1e-49	205.7	43.64	NA	NA	NA	NA	NA	NA	GO:0004930; GO:0007186; GO:0016021;NA	G protein-coupled receptor activity; G protein-coupled receptor signaling pathway; integral component of membrane;NA
adi2mcaRNA12533_R7	XP_020626984.1	304	3.2e-47	199.5	39.47	NA	NA	NA	NA	NA	NA	GO:0004930; GO:0007186; GO:0016021;NA	G protein-coupled receptor activity; G protein-coupled receptor signaling pathway; integral component of membrane;NA
adi2mcaRNA12533_R8	XP_020609126.1	320	2.9e-48	203	40.63	NA	NA	NA	NA	NA	NA	GO:0004930; GO:0007186; GO:0016021;NA	G protein-coupled receptor activity; G protein-coupled receptor signaling pathway; integral component of membrane;NA
adi2mcaRNA1254_R0	XP_001634972.2	180	2e-71	280	69.44	NA	NA	NA	NA	NA	NA	GO:0000790; GO:0003682; GO:0005515; GO:0005737;NA	nuclear chromatin; chromatin binding; protein binding; cytoplasm;NA
adi2mcaRNA12554_R0	XP_027056430.1	479	6.5e-98	368.2	NA	NA	NA	NA	NA	NA	NA	NA;NA	NA;NA
adi2mcaRNA12557_R0	XP_031565304.1	458	3.6e-211	744.6	81.22	NA	NA	NA	NA	NA	NA	GO:0016020;NA	membrane;NA
adi2mcaRNA12561_R0	XP_022789019.1	338	4.2e-61	245.7	39.64	NA	NA	NA	NA	NA	NA	GO:0001733; GO:0009247; GO:0016021;NA	galactosylceramide sulfotransferase activity; glycolipid biosynthetic process; integral component of membrane;NA
adi2mcaRNA12569_R1	XP_020616325.1	271	1.2e-63	253.8	41.7	NA	NA	NA	NA	NA	NA	GO:0004888; GO:0005230; GO:0016021; GO:0034220;NA	transmembrane signaling receptor activity; extracellular ligand-gated ion channel activity; integral component of membrane; ion transmembrane transport;NA
adi2mcaRNA12571_R0	XP_017689863.1	363	1.5e-101	380.2	57.3	NA	NA	NA	NA	NA	NA	GO:0004672; GO:0005524; GO:0006468;NA	protein kinase activity; ATP binding; protein phosphorylation;NA
adi2mcaRNA12572_R0	XP_013632148.1	58	5.9e-19	104.8	87.93	A0A0D3C5H0_BRAOL	unreviewed	Pre-mRNA-splicing factor 38	106337587	Brassica oleracea var. oleracea	K12849;	GO:0000398; GO:0071011;GO:0000398;GO:0071011	mRNA splicing, via spliceosome; precatalytic spliceosome;precatalytic spliceosome [GO:0071011]; mRNA splicing, via spliceosome [GO:0000398]
adi2mcaRNA12573_R0	OCQ98706.1	600	5.7e-48	203.4	29.67	A0A1C0VLP9_9NOSO	unreviewed	TPR_REGION domain-containing protein	BCD64_21860	Nostoc sp. MBR 210	NA	GO:0005515;NA	protein binding;NA
adi2mcaRNA12573_R1	OCQ98706.1	303	6.8e-54	223.4	41.91	A0A1C0VLP9_9NOSO	unreviewed	TPR_REGION domain-containing protein	BCD64_21860	Nostoc sp. MBR 210	NA	GO:0005515;NA	protein binding;NA
adi2mcaRNA12577_R0	XP_022807817.1	453	9.6e-101	377.9	NA	NA	NA	NA	NA	NA	NA	NA;NA	NA;NA
adi2mcaRNA12577_R5	XP_022807817.1	571	4.6e-77	299.3	36.25	NA	NA	NA	NA	NA	NA	GO:0005515;NA	protein binding;NA
adi2mcaRNA12577_R6	XP_022807817.1	571	4.2e-78	302.8	36.6	NA	NA	NA	NA	NA	NA	GO:0005515;NA	protein binding;NA
adi2mcaRNA12577_R9	XP_022807817.1	441	1.1e-55	228	NA	NA	NA	NA	NA	NA	NA	NA;NA	NA;NA
adi2mcaRNA12580_R0	XP_020625357.1	121	1.5e-34	157.5	NA	NA	NA	NA	NA	NA	NA	NA;NA	NA;NA
adi2mcaRNA12604_R1	XP_022787678.1	159	3.9e-30	143.3	NA	NA	NA	NA	NA	NA	NA	NA;NA	NA;NA
adi2mcaRNA12611_R0	XP_005948805.1	529	3.2e-108	402.5	46.88	A0A3Q2VKY8_HAPBU	unreviewed	Acyl-coenzyme A oxidase	NA	Haplochromis burtoni (Burton's mouthbrooder) (Chromis burtoni)	NA	GO:0003997; GO:0005777; GO:0006635;GO:0003997;GO:0005777;GO:0006635;GO:0071949	acyl-CoA oxidase activity; peroxisome; fatty acid beta-oxidation;peroxisome [GO:0005777]; acyl-CoA oxidase activity [GO:0003997]; FAD binding [GO:0071949]; fatty acid beta-oxidation [GO:0006635]
adi2mcaRNA12617_R0	XP_032238503.1	1244	6.2e-194	688.7	NA	NA	NA	NA	NA	NA	NA	NA;NA	NA;NA
adi2mcaRNA12617_R1	XP_032238503.1	1245	1.2e-181	647.9	NA	NA	NA	NA	NA	NA	NA	NA;NA	NA;NA
adi2mcaRNA12628_R0	XP_022781536.1	506	7.9e-255	889.8	93.08	A0A2B4SMJ4_STYPI	unreviewed	PRP19/PSO4 homolog (EC 2.3.2.27) (Pre-mRNA-processing factor 19) (RING-type E3 ubiquitin transferase PRP19)	PRPF19 AWC38_SpisGene4067	Stylophora pistillata (Smooth cauliflower coral)	NA	GO:0004842; GO:0005515; GO:0016567;GO:0000398;GO:0000974;GO:0006281;GO:0061630	ubiquitin-protein transferase activity; protein binding; protein ubiquitination;Prp19 complex [GO:0000974]; ubiquitin protein ligase activity [GO:0061630]; DNA repair [GO:0006281]; mRNA splicing, via spliceosome [GO:0000398]
adi2mcaRNA12641_R0	XP_022790064.1	1963	0	2199.5	66.12	A0A2B4S5K6_STYPI	unreviewed	Kinesin-like protein KIF21A	KIF21A AWC38_SpisGene9358	Stylophora pistillata (Smooth cauliflower coral)	NA	GO:0003777; GO:0005524; GO:0007018; GO:0008017;GO:0003777;GO:0005524;GO:0007018;GO:0008017	microtubule motor activity; ATP binding; microtubule-based movement; microtubule binding;ATP binding [GO:0005524]; microtubule binding [GO:0008017]; microtubule motor activity [GO:0003777]; microtubule-based movement [GO:0007018]
adi2mcaRNA12646_R3	XP_029204053.1	331	1.3e-163	586.6	86.1	NA	NA	NA	NA	NA	NA	GO:0003676; GO:0015074;NA	nucleic acid binding; DNA integration;NA
adi2mcaRNA12646_R9	XP_015758755.1	442	7.9e-146	527.7	57.47	NA	NA	NA	NA	NA	NA	GO:0003676; GO:0015074;NA	nucleic acid binding; DNA integration;NA
adi2mcaRNA12649_R0	XP_013402746.2	376	1.4e-74	290.8	40.69	A0A1S3IXP3_LINUN	unreviewed	uncharacterized protein LOC106168283	LOC106168283	Lingula unguis	NA	GO:0003677; GO:0006310; GO:0015074;GO:0003677;GO:0006310;GO:0015074	DNA binding; DNA recombination; DNA integration;DNA binding [GO:0003677]; DNA integration [GO:0015074]; DNA recombination [GO:0006310]
adi2mcaRNA12649_R1	XP_031555133.1	342	1.1e-69	274.6	43.86	NA	NA	NA	NA	NA	NA	GO:0003677; GO:0006310; GO:0015074;NA	DNA binding; DNA recombination; DNA integration;NA
adi2mcaRNA12652_R7	XP_020622156.1	240	2.5e-65	259.2	NA	NA	NA	NA	NA	NA	NA	NA;NA	NA;NA
adi2mcaRNA12652_R8	XP_020622156.1	249	1.7e-61	246.5	NA	NA	NA	NA	NA	NA	NA	NA;NA	NA;NA
adi2mcaRNA12652_R9	XP_020622156.1	249	1.2e-59	240.4	NA	NA	NA	NA	NA	NA	NA	NA;NA	NA;NA
adi2mcaRNA12653_R1	XP_015756993.1	226	1.3e-97	366.3	NA	NA	NA	NA	NA	NA	NA	NA;NA	NA;NA
adi2mcaRNA12656_R1	XP_032224534.1	162	3.1e-09	72.8	NA	NA	NA	NA	NA	NA	NA	NA;NA	NA;NA
adi2mcaRNA12659_R8	XP_029182983.1	284	1.7e-52	216.9	NA	NA	NA	NA	NA	NA	NA	NA;NA	NA;NA
adi2mcaRNA12669_R0	XP_027054161.1	235	1.1e-121	446.4	96.17	NA	NA	NA	NA	NA	NA	GO:0003723; GO:0003735; GO:0006412; GO:0015935;NA	RNA binding; structural constituent of ribosome; translation; small ribosomal subunit;NA
adi2mcaRNA12676_R1	RMX44885.1	287	3.5e-112	415.2	NA	A0A3M6TU12_9CNID	unreviewed	Uncharacterized protein	pdam_00012541	Pocillopora damicornis	NA	NA;GO:0003824	NA;catalytic activity [GO:0003824]
adi2mcaRNA12677_R0	XP_027045344.1	362	4.4e-144	522.3	64.92	NA	NA	NA	NA	NA	NA	GO:0008270;NA	zinc ion binding;NA
adi2mcaRNA12696_R7	XP_015758777.1	305	1.6e-89	339.7	58.36	NA	NA	NA	NA	NA	NA	GO:0003676; GO:0005524;NA	nucleic acid binding; ATP binding;NA
adi2mcaRNA12716_R2	XP_022792351.1	851	3.3e-271	944.9	NA	NA	NA	NA	NA	NA	NA	NA;NA	NA;NA
adi2mcaRNA12753_R0	XP_022108925.1	515	4.3e-135	492.3	54.37	NA	NA	NA	NA	NA	NA	GO:0005524; GO:0008568;NA	ATP binding; microtubule-severing ATPase activity;NA
adi2mcaRNA12754_R0	XP_015758831.1	821	1.7e-283	985.7	57	NA	NA	NA	NA	NA	NA	GO:0016702; GO:0055114;NA	oxidoreductase activity, acting on single donors with incorporation of molecular oxygen, incorporation of two atoms of oxygen; oxidation-reduction process;NA
adi2mcaRNA12756_R0	RMX40891.1	489	1.1e-105	394.4	NA	A0A3M6THU0_9CNID	unreviewed	Uncharacterized protein	pdam_00012026	Pocillopora damicornis	NA	NA;GO:0016021	NA;integral component of membrane [GO:0016021]
adi2mcaRNA12756_R2	RMX40891.1	502	2e-232	815.5	74.1	A0A3M6THU0_9CNID	unreviewed	Uncharacterized protein	pdam_00012026	Pocillopora damicornis	NA	GO:0016020;GO:0016021	membrane;integral component of membrane [GO:0016021]
adi2mcaRNA12756_R5	RMX40891.1	469	3.7e-85	326.2	NA	A0A3M6THU0_9CNID	unreviewed	Uncharacterized protein	pdam_00012026	Pocillopora damicornis	NA	NA;GO:0016021	NA;integral component of membrane [GO:0016021]
adi2mcaRNA12756_R7	RMX40891.1	470	1.1e-75	294.7	NA	A0A3M6THU0_9CNID	unreviewed	Uncharacterized protein	pdam_00012026	Pocillopora damicornis	NA	NA;GO:0016021	NA;integral component of membrane [GO:0016021]
adi2mcaRNA12758_R2	EDO48480.1	242	2.1e-20	110.2	34.71	A7RIY5_NEMVE	unreviewed	Predicted protein (Fragment)	v1g83028	Nematostella vectensis (Starlet sea anemone)	NA	GO:0004930; GO:0007186; GO:0016021;GO:0004930;GO:0004993;GO:0005887;GO:0007187;GO:0007268;GO:0030425;GO:0030594;GO:0045202	G protein-coupled receptor activity; G protein-coupled receptor signaling pathway; integral component of membrane;dendrite [GO:0030425]; integral component of plasma membrane [GO:0005887]; synapse [GO:0045202]; G protein-coupled receptor activity [GO:0004930]; G protein-coupled serotonin receptor activity [GO:0004993]; neurotransmitter receptor activity [GO:0030594]; chemical synaptic transmissio…
adi2mcaRNA12777_R0	XP_020618785.1	249	6.5e-74	287.7	57.43	NA	NA	NA	NA	NA	NA	GO:0003723; GO:0033897;NA	RNA binding; ribonuclease T2 activity;NA
adi2mcaRNA12830_R0	XP_031548880.1	307	5.8e-90	341.3	58.96	NA	NA	NA	NA	NA	NA	GO:0003857; GO:0006631; GO:0055114; GO:0070403;NA	3-hydroxyacyl-CoA dehydrogenase activity; fatty acid metabolic process; oxidation-reduction process; NAD+ binding;NA
adi2mcaRNA12851_R1	XP_029198792.1	1633	0	1809.7	60.87	NA	NA	NA	NA	NA	NA	GO:0005515;NA	protein binding;NA
adi2mcaRNA12859_R2	XP_027036102.1	39	8.5e-06	61.2	66.67	NA	NA	NA	NA	NA	NA	GO:0005515;NA	protein binding;NA
adi2mcaRNA12883_R0	XP_020893512.1	555	3.8e-96	362.8	39.46	NA	NA	NA	NA	NA	NA	GO:0003676; GO:0005524;NA	nucleic acid binding; ATP binding;NA
adi2mcaRNA12883_R1	XP_020893512.1	520	2.4e-97	366.7	40.96	NA	NA	NA	NA	NA	NA	GO:0003676; GO:0005524;NA	nucleic acid binding; ATP binding;NA
adi2mcaRNA12883_R2	XP_020893512.1	512	3.1e-59	240	NA	NA	NA	NA	NA	NA	NA	NA;NA	NA;NA
adi2mcaRNA12883_R3	XP_020893512.1	579	3.4e-92	349.7	38.17	NA	NA	NA	NA	NA	NA	GO:0003676; GO:0005524;NA	nucleic acid binding; ATP binding;NA
adi2mcaRNA12883_R4	XP_020893512.1	539	3.2e-95	359.8	41.56	NA	NA	NA	NA	NA	NA	GO:0003676; GO:0005524;NA	nucleic acid binding; ATP binding;NA
adi2mcaRNA12883_R5	XP_020893512.1	546	5.7e-92	349	40.84	NA	NA	NA	NA	NA	NA	GO:0003676; GO:0005524;NA	nucleic acid binding; ATP binding;NA
adi2mcaRNA12883_R6	XP_020893512.1	539	1.3e-91	347.8	40.82	NA	NA	NA	NA	NA	NA	GO:0003676; GO:0005524;NA	nucleic acid binding; ATP binding;NA
adi2mcaRNA12883_R7	XP_020893512.1	549	4.1e-90	342.8	38.62	NA	NA	NA	NA	NA	NA	GO:0003676; GO:0005524;NA	nucleic acid binding; ATP binding;NA
adi2mcaRNA12883_R8	XP_028412038.1	478	7.8e-89	338.6	42.89	NA	NA	NA	NA	NA	NA	GO:0003676; GO:0005524;NA	nucleic acid binding; ATP binding;NA
adi2mcaRNA12884_R1	XP_002588091.1	399	2.1e-36	163.7	NA	C3ZTJ5_BRAFL	unreviewed	C2H2-type domain-containing protein	BRAFLDRAFT_87609	Branchiostoma floridae (Florida lancelet) (Amphioxus)	K00654;	NA;GO:0004758;GO:0005737;GO:0016021;GO:0017059;GO:0030170;GO:0046512;GO:0046513	NA;cytoplasm [GO:0005737]; integral component of membrane [GO:0016021]; serine C-palmitoyltransferase complex [GO:0017059]; pyridoxal phosphate binding [GO:0030170]; serine C-palmitoyltransferase activity [GO:0004758]; ceramide biosynthetic process [GO:0046513]; sphingosine biosynthetic process [GO:0046512]
adi2mcaRNA12884_R2	XP_002588091.1	382	4.1e-45	192.6	NA	C3ZTJ5_BRAFL	unreviewed	C2H2-type domain-containing protein	BRAFLDRAFT_87609	Branchiostoma floridae (Florida lancelet) (Amphioxus)	K00654;	NA;GO:0004758;GO:0005737;GO:0016021;GO:0017059;GO:0030170;GO:0046512;GO:0046513	NA;cytoplasm [GO:0005737]; integral component of membrane [GO:0016021]; serine C-palmitoyltransferase complex [GO:0017059]; pyridoxal phosphate binding [GO:0030170]; serine C-palmitoyltransferase activity [GO:0004758]; ceramide biosynthetic process [GO:0046513]; sphingosine biosynthetic process [GO:0046512]
adi2mcaRNA12884_R7	XP_002588091.1	429	1.3e-45	194.5	NA	C3ZTJ5_BRAFL	unreviewed	C2H2-type domain-containing protein	BRAFLDRAFT_87609	Branchiostoma floridae (Florida lancelet) (Amphioxus)	K00654;	NA;GO:0004758;GO:0005737;GO:0016021;GO:0017059;GO:0030170;GO:0046512;GO:0046513	NA;cytoplasm [GO:0005737]; integral component of membrane [GO:0016021]; serine C-palmitoyltransferase complex [GO:0017059]; pyridoxal phosphate binding [GO:0030170]; serine C-palmitoyltransferase activity [GO:0004758]; ceramide biosynthetic process [GO:0046513]; sphingosine biosynthetic process [GO:0046512]
adi2mcaRNA12903_R0	XP_027051115.1	1636	0	1927.9	63.81	NA	NA	NA	NA	NA	NA	GO:0003677; GO:0003899; GO:0006351;NA	DNA binding; DNA-directed 5'-3' RNA polymerase activity; transcription, DNA-templated;NA
adi2mcaRNA12904_R5	XP_015758997.1	290	3.2e-122	448.4	76.21	NA	NA	NA	NA	NA	NA	GO:0004713; GO:0005524; GO:0006468;NA	protein tyrosine kinase activity; ATP binding; protein phosphorylation;NA
adi2mcaRNA12904_R6	XP_015758997.1	170	2.6e-74	288.9	80.59	NA	NA	NA	NA	NA	NA	GO:0004713; GO:0005524; GO:0006468;NA	protein tyrosine kinase activity; ATP binding; protein phosphorylation;NA
adi2mcaRNA12904_R7	PFX27293.1	260	4e-96	361.7	66.54	A0A2B4SE18_STYPI	unreviewed	Receptor protein-tyrosine kinase (EC 2.7.10.1)	tie2 AWC38_SpisGene8010	Stylophora pistillata (Smooth cauliflower coral)	NA	GO:0004713; GO:0005524; GO:0006468;GO:0004714;GO:0005524;GO:0016021	protein tyrosine kinase activity; ATP binding; protein phosphorylation;integral component of membrane [GO:0016021]; ATP binding [GO:0005524]; transmembrane receptor protein tyrosine kinase activity [GO:0004714]
adi2mcaRNA12907_R3	XP_029197405.1	165	3.7e-29	138.7	NA	NA	NA	NA	NA	NA	NA	NA;NA	NA;NA
adi2mcaRNA12910_R2	XP_015759009.1	301	3.8e-97	365.2	61.13	NA	NA	NA	NA	NA	NA	GO:0004806; GO:0006629;NA	triglyceride lipase activity; lipid metabolic process;NA
adi2mcaRNA12933_R1	XP_020607479.1	180	7.5e-83	317.8	91.67	NA	NA	NA	NA	NA	NA	GO:0003777; GO:0005524; GO:0007018; GO:0008017;NA	microtubule motor activity; ATP binding; microtubule-based movement; microtubule binding;NA
adi2mcaRNA12942_R0	XP_022795578.1	130	7.7e-62	247.3	NA	A0A2B4S200_STYPI	unreviewed	Ribosome production factor 1	rpf1 AWC38_SpisGene12977	Stylophora pistillata (Smooth cauliflower coral)	NA	NA;NA	NA;NA
adi2mcaRNA12944_R1	PFX31133.1	214	2.1e-61	247.3	56.07	A0A2B4SPX4_STYPI	unreviewed	Insulin receptor	insr AWC38_SpisGene4035	Stylophora pistillata (Smooth cauliflower coral)	NA	GO:0004672; GO:0005524; GO:0006468;GO:0004672;GO:0005524	protein kinase activity; ATP binding; protein phosphorylation;ATP binding [GO:0005524]; protein kinase activity [GO:0004672]
adi2mcaRNA12948_R0	XP_015759028.1	1190	0	1144.4	NA	NA	NA	NA	NA	NA	NA	NA;NA	NA;NA
adi2mcaRNA12948_R1	XP_015759028.1	1204	5e-291	1011.1	NA	NA	NA	NA	NA	NA	NA	NA;NA	NA;NA
adi2mcaRNA12953_R0	XP_033636517.1	380	4e-113	418.7	NA	NA	NA	NA	NA	NA	NA	NA;NA	NA;NA
adi2mcaRNA12953_R1	XP_033636517.1	380	1.1e-109	407.1	NA	NA	NA	NA	NA	NA	NA	NA;NA	NA;NA
adi2mcaRNA12959_R0	XP_015759038.1	377	3e-137	498.8	NA	NA	NA	NA	NA	NA	NA	NA;NA	NA;NA
adi2mcaRNA12974_R0	XP_022783038.1	1457	0	1699.5	64.45	A0A2B4SM58_STYPI	unreviewed	Cyclin-G-associated kinase	Gak AWC38_SpisGene5014	Stylophora pistillata (Smooth cauliflower coral)	NA	GO:0004672; GO:0005524; GO:0006468;GO:0004672;GO:0005524	protein kinase activity; ATP binding; protein phosphorylation;ATP binding [GO:0005524]; protein kinase activity [GO:0004672]
adi2mcaRNA12975_R0	XP_022783132.1	463	2e-135	493	58.32	NA	NA	NA	NA	NA	NA	GO:0008080;NA	N-acetyltransferase activity;NA
adi2mcaRNA12987_R1	KXJ14118.1	250	6.1e-54	221.5	48	NA	NA	NA	NA	NA	NA	GO:0008168; GO:0016706; GO:0055114;NA	methyltransferase activity; 2-oxoglutarate-dependent dioxygenase activity; oxidation-reduction process;NA
adi2mcaRNA12987_R6	KXJ14118.1	250	9.3e-55	224.2	NA	NA	NA	NA	NA	NA	NA	NA;NA	NA;NA
adi2mcaRNA12993_R0	XP_031571367.1	222	4.8e-51	212.6	NA	NA	NA	NA	NA	NA	NA	NA;NA	NA;NA
adi2mcaRNA12993_R1	XP_031571367.1	244	4.4e-53	219.5	NA	NA	NA	NA	NA	NA	NA	NA;NA	NA;NA
adi2mcaRNA12993_R4	KXJ12713.1	234	3.2e-44	189.1	NA	NA	NA	NA	NA	NA	NA	NA;NA	NA;NA
adi2mcaRNA12993_R5	KXJ12713.1	234	2.2e-37	166.4	NA	NA	NA	NA	NA	NA	NA	NA;NA	NA;NA
adi2mcaRNA12_R2	RMX45632.1	1286	0	1253.4	NA	A0A3M6TW64_9CNID	unreviewed	Uncharacterized protein (Fragment)	pdam_00010605	Pocillopora damicornis	NA	NA;NA	NA;NA
adi2mcaRNA12_R4	XP_022778961.1	977	3.3e-263	919.1	NA	NA	NA	NA	NA	NA	NA	NA;NA	NA;NA
adi2mcaRNA12_R5	XP_022778961.1	840	4.4e-225	792.3	NA	NA	NA	NA	NA	NA	NA	NA;NA	NA;NA
adi2mcaRNA12_R8	RMX45632.1	1094	4.8e-288	1001.5	NA	A0A3M6TW64_9CNID	unreviewed	Uncharacterized protein (Fragment)	pdam_00010605	Pocillopora damicornis	NA	NA;NA	NA;NA
adi2mcaRNA13008_R0	XP_029199271.1	561	1.3e-298	1035.4	90.55	NA	NA	NA	NA	NA	NA	GO:0005515;NA	protein binding;NA
adi2mcaRNA13010_R0	KXJ06808.1	236	8e-29	138.3	NA	NA	NA	NA	NA	NA	NA	NA;NA	NA;NA
adi2mcaRNA13010_R9	RVW41754.1	159	6e-25	125.2	NA	A0A438E209_VITVI	unreviewed	Retrovirus-related Pol polyprotein from transposon TNT 1-94	POLX_2576 CK203_082083	Vitis vinifera (Grape)	NA	NA;GO:0003676;GO:0015074	NA;nucleic acid binding [GO:0003676]; DNA integration [GO:0015074]
adi2mcaRNA13017_R1	XP_027040217.1	492	8.3e-127	464.5	NA	A0A3M6U5I7_9CNID	unreviewed	Uncharacterized protein	pdam_00012981	Pocillopora damicornis	NA	NA;NA	NA;NA
adi2mcaRNA13020_R0	XP_020612918.1	193	4.6e-24	121.7	NA	NA	NA	NA	NA	NA	NA	NA;NA	NA;NA
adi2mcaRNA13035_R0	XP_009696055.1	382	1.2e-91	347.4	48.95	NA	NA	NA	NA	NA	NA	GO:0005515;NA	protein binding;NA
adi2mcaRNA13039_R0	XP_002159510.2	60	2.3e-06	62.4	51.67	NA	NA	NA	NA	NA	NA	GO:0005763;NA	mitochondrial small ribosomal subunit;NA
adi2mcaRNA13043_R0	XP_022797763.1	436	2.2e-165	592.8	71.79	A0A2B4RXQ4_STYPI	unreviewed	Fidgetin-like protein 1	Fignl1 AWC38_SpisGene14391	Stylophora pistillata (Smooth cauliflower coral)	NA	GO:0005524; GO:0016887;GO:0005524	ATP binding; ATPase activity;ATP binding [GO:0005524]
adi2mcaRNA13045_R0	EDO30908.1	151	2.9e-33	152.9	47.02	A7SZF8_NEMVE	unreviewed	Predicted protein (Fragment)	v1g2158	Nematostella vectensis (Starlet sea anemone)	NA	GO:0004252; GO:0006508;GO:0004252;GO:0006508	serine-type endopeptidase activity; proteolysis;serine-type endopeptidase activity [GO:0004252]; proteolysis [GO:0006508]
adi2mcaRNA13050_R2	XP_002730526.1	259	7.5e-29	137.9	NA	NA	NA	NA	NA	NA	NA	NA;NA	NA;NA
adi2mcaRNA13053_R1	XP_010778323.1	260	2e-44	189.9	41.54	NA	NA	NA	NA	NA	NA	GO:0004735; GO:0006561; GO:0055114;NA	pyrroline-5-carboxylate reductase activity; proline biosynthetic process; oxidation-reduction process;NA
adi2mcaRNA13066_R0	XP_032235383.1	779	8.4e-143	517.7	NA	NA	NA	NA	NA	NA	NA	NA;NA	NA;NA
adi2mcaRNA13066_R2	XP_032235383.1	547	3.9e-135	492.3	NA	NA	NA	NA	NA	NA	NA	NA;NA	NA;NA
adi2mcaRNA13068_R0	XP_007527130.1	519	1e-63	255	33.91	A0A1S2ZZS3_ERIEU	unreviewed	MCM domain-containing protein 2 isoform X1	MCMDC2	Erinaceus europaeus (Western European hedgehog)	NA	GO:0003677; GO:0005524; GO:0032508;NA	DNA binding; ATP binding; DNA duplex unwinding;NA
adi2mcaRNA13068_R1	XP_019383300.1	521	4.6e-53	219.5	32.25	NA	NA	NA	NA	NA	NA	GO:0003677; GO:0005524; GO:0032508;NA	DNA binding; ATP binding; DNA duplex unwinding;NA
adi2mcaRNA13069_R1	XP_015759142.1	1187	6.4e-230	808.1	59.22	NA	NA	NA	NA	NA	NA	GO:0005515;NA	protein binding;NA
adi2mcaRNA13083_R0	XP_020842246.1	286	2.1e-94	356.7	66.08	NA	NA	NA	NA	NA	NA	GO:0000413; GO:0003676; GO:0003755;NA	protein peptidyl-prolyl isomerization; nucleic acid binding; peptidyl-prolyl cis-trans isomerase activity;NA
adi2mcaRNA13091_R1	XP_027057147.1	351	9.5e-27	132.1	27.92	NA	NA	NA	NA	NA	NA	GO:0005515;NA	protein binding;NA
adi2mcaRNA13094_R0	XP_020625514.1	140	4.9e-24	121.7	NA	NA	NA	NA	NA	NA	NA	NA;NA	NA;NA
adi2mcaRNA13094_R1	XP_020625514.1	140	4.9e-24	121.7	NA	NA	NA	NA	NA	NA	NA	NA;NA	NA;NA
adi2mcaRNA13096_R2	XP_032234943.1	425	6.4e-114	421.8	51.29	NA	NA	NA	NA	NA	NA	GO:0015276; GO:0016020;NA	ligand-gated ion channel activity; membrane;NA
adi2mcaRNA13096_R4	XP_032234943.1	418	1.2e-104	391	NA	NA	NA	NA	NA	NA	NA	NA;NA	NA;NA
adi2mcaRNA13096_R7	XP_028414721.1	556	7.9e-88	335.1	35.61	NA	NA	NA	NA	NA	NA	GO:0015276; GO:0016020;NA	ligand-gated ion channel activity; membrane;NA
adi2mcaRNA13109_R0	XP_003705991.1	501	4e-83	318.5	39.12	NA	NA	NA	NA	NA	NA	GO:0000398; GO:0003723; GO:0005681;NA	mRNA splicing, via spliceosome; RNA binding; spliceosomal complex;NA
adi2mcaRNA13120_R0	XP_020914181.1	178	4.9e-31	145.2	45.51	NA	NA	NA	NA	NA	NA	GO:0008083;NA	growth factor activity;NA
adi2mcaRNA13120_R1	XP_020914181.1	178	4.9e-31	145.2	45.51	NA	NA	NA	NA	NA	NA	GO:0008083;NA	growth factor activity;NA
adi2mcaRNA13120_R2	XP_020914181.1	178	2.4e-30	142.9	44.94	NA	NA	NA	NA	NA	NA	GO:0008083;NA	growth factor activity;NA
adi2mcaRNA13120_R3	XP_020914181.1	178	6.4e-31	144.8	45.51	NA	NA	NA	NA	NA	NA	GO:0008083;NA	growth factor activity;NA
adi2mcaRNA13126_R1	XP_012553681.1	140	6.5e-21	111.7	NA	NA	NA	NA	NA	NA	NA	NA;NA	NA;NA
adi2mcaRNA13127_R1	XP_032225701.1	1221	1.4e-114	424.5	30.3	NA	NA	NA	NA	NA	NA	GO:0003677;NA	DNA binding;NA
adi2mcaRNA13128_R2	XP_015759180.1	457	2.3e-110	409.8	NA	NA	NA	NA	NA	NA	NA	NA;NA	NA;NA
adi2mcaRNA13141_R1	XP_015762962.1	248	1e-17	100.9	NA	NA	NA	NA	NA	NA	NA	NA;NA	NA;NA
adi2mcaRNA1314_R0	XP_029185022.1	713	0	1099	80.5	NA	NA	NA	NA	NA	NA	GO:0016021; GO:0055085;NA	integral component of membrane; transmembrane transport;NA
adi2mcaRNA13151_R0	XP_027035634.1	1406	0	2196.4	NA	NA	NA	NA	NA	NA	NA	NA;NA	NA;NA
adi2mcaRNA13157_R0	XP_029196647.1	477	7.9e-114	420.6	53.25	NA	NA	NA	NA	NA	NA	GO:0000015; GO:0000287; GO:0004634; GO:0006096;NA	phosphopyruvate hydratase complex; magnesium ion binding; phosphopyruvate hydratase activity; glycolytic process;NA
adi2mcaRNA13176_R1	VTJ52960.1	74	1.1e-08	71.6	51.35	A0A5E4A6W9_MARMO	unreviewed	WD_REPEATS_REGION domain-containing protein	MONAX_5E021569	Marmota monax (Woodchuck)	NA	GO:0005515;NA	protein binding;NA
adi2mcaRNA13176_R2	NWT87036.1	71	1.1e-19	107.8	69.01	NA	NA	NA	NA	NA	NA	GO:0005515;NA	protein binding;NA
adi2mcaRNA13181_R2	XP_029209275.1	313	8.1e-69	271.2	53.67	NA	NA	NA	NA	NA	NA	GO:0004930; GO:0007186; GO:0016021;NA	G protein-coupled receptor activity; G protein-coupled receptor signaling pathway; integral component of membrane;NA
adi2mcaRNA13181_R3	XP_029209275.1	309	4e-65	258.8	51.78	NA	NA	NA	NA	NA	NA	GO:0004930; GO:0007186; GO:0016021;NA	G protein-coupled receptor activity; G protein-coupled receptor signaling pathway; integral component of membrane;NA
adi2mcaRNA13184_R7	XP_029209275.1	314	2.3e-68	269.6	53.18	NA	NA	NA	NA	NA	NA	GO:0004930; GO:0007186; GO:0016021;NA	G protein-coupled receptor activity; G protein-coupled receptor signaling pathway; integral component of membrane;NA
adi2mcaRNA13197_R4	RXN12008.1	149	1.1e-16	97.4	NA	A0A498LU79_LABRO	unreviewed	G2 M phase-specific E3 ubiquitin-ligase-like protein	ROHU_010347	Labeo rohita (Indian major carp) (Cyprinus rohita)	NA	NA;GO:0003676;GO:0004842;GO:0015074;GO:0016021;GO:0016874	NA;integral component of membrane [GO:0016021]; ligase activity [GO:0016874]; nucleic acid binding [GO:0003676]; ubiquitin-protein transferase activity [GO:0004842]; DNA integration [GO:0015074]
adi2mcaRNA13200_R1	XP_002160578.1	336	5.5e-100	375.2	NA	NA	NA	NA	NA	NA	NA	NA;NA	NA;NA
adi2mcaRNA13201_R2	XP_029190400.1	121	1.7e-08	69.7	NA	NA	NA	NA	NA	NA	NA	NA;NA	NA;NA
adi2mcaRNA13201_R3	XP_029190400.1	98	1.9e-06	63.2	NA	NA	NA	NA	NA	NA	NA	NA;NA	NA;NA
adi2mcaRNA13201_R6	XP_029190400.1	94	2.5e-07	65.9	NA	NA	NA	NA	NA	NA	NA	NA;NA	NA;NA
adi2mcaRNA13202_R0	PFX15171.1	680	1.3e-137	500.7	NA	A0A2B4RC04_STYPI	unreviewed	Uncharacterized protein	AWC38_SpisGene20623	Stylophora pistillata (Smooth cauliflower coral)	NA	NA;NA	NA;NA
adi2mcaRNA13202_R4	PFX15171.1	542	1.5e-101	380.6	NA	A0A2B4RC04_STYPI	unreviewed	Uncharacterized protein	AWC38_SpisGene20623	Stylophora pistillata (Smooth cauliflower coral)	NA	NA;NA	NA;NA
adi2mcaRNA13202_R5	PFX15171.1	576	5.2e-92	349	NA	A0A2B4RC04_STYPI	unreviewed	Uncharacterized protein	AWC38_SpisGene20623	Stylophora pistillata (Smooth cauliflower coral)	NA	NA;NA	NA;NA
adi2mcaRNA13202_R6	PFX15171.1	509	6.3e-79	305.8	NA	A0A2B4RC04_STYPI	unreviewed	Uncharacterized protein	AWC38_SpisGene20623	Stylophora pistillata (Smooth cauliflower coral)	NA	NA;NA	NA;NA
adi2mcaRNA13214_R2	XP_029194189.1	1084	0	1258.4	63.65	NA	NA	NA	NA	NA	NA	GO:0005515;NA	protein binding;NA
adi2mcaRNA13226_R0	XP_022806578.1	274	1.4e-70	279.6	52.19	NA	NA	NA	NA	NA	NA	GO:0005515;NA	protein binding;NA
adi2mcaRNA13228_R0	XP_032225978.1	686	8.3e-90	341.7	NA	NA	NA	NA	NA	NA	NA	NA;NA	NA;NA
adi2mcaRNA13238_R0	XP_027046593.1	250	6.9e-48	201.4	47.2	NA	NA	NA	NA	NA	NA	GO:0004977; GO:0007186; GO:0016021;NA	melanocortin receptor activity; G protein-coupled receptor signaling pathway; integral component of membrane;NA
adi2mcaRNA13250_R0	XP_027057856.1	424	4e-82	316.6	39.39	NA	NA	NA	NA	NA	NA	GO:0005515; GO:0008270;NA	protein binding; zinc ion binding;NA
adi2mcaRNA13261_R3	XP_022807416.1	1224	5.1e-210	741.9	35.95	NA	NA	NA	NA	NA	NA	GO:0008270;NA	zinc ion binding;NA
adi2mcaRNA13261_R4	XP_022807416.1	1237	8e-203	718	34.44	NA	NA	NA	NA	NA	NA	GO:0008270;NA	zinc ion binding;NA
adi2mcaRNA13261_R6	XP_022807416.1	1229	3e-163	586.6	34.09	NA	NA	NA	NA	NA	NA	GO:0008270;NA	zinc ion binding;NA
adi2mcaRNA1326_R0	XP_028405622.1	564	2.7e-84	323.2	49.65	NA	NA	NA	NA	NA	NA	GO:0005515;NA	protein binding;NA
adi2mcaRNA13279_R2	XP_011670764.1	857	5.1e-187	665.2	NA	NA	NA	NA	NA	NA	NA	NA;NA	NA;NA
adi2mcaRNA13279_R3	XP_030829780.1	810	3.4e-191	679.1	NA	NA	NA	NA	NA	NA	NA	NA;NA	NA;NA
adi2mcaRNA13279_R4	XP_011670764.1	877	6.9e-195	691.4	NA	NA	NA	NA	NA	NA	NA	NA;NA	NA;NA
adi2mcaRNA13279_R5	XP_011670764.1	833	7.9e-175	624.8	NA	NA	NA	NA	NA	NA	NA	NA;NA	NA;NA
adi2mcaRNA13288_R9	XP_015780845.1	286	6.9e-40	174.9	38.46	NA	NA	NA	NA	NA	NA	GO:0004930; GO:0007186; GO:0016021;NA	G protein-coupled receptor activity; G protein-coupled receptor signaling pathway; integral component of membrane;NA
adi2mcaRNA13289_R5	XP_015759319.1	129	3.8e-36	161.4	NA	NA	NA	NA	NA	NA	NA	NA;NA	NA;NA
adi2mcaRNA13289_R8	XP_015759319.1	139	2.4e-12	82.4	NA	NA	NA	NA	NA	NA	NA	NA;NA	NA;NA
adi2mcaRNA13290_R0	KXJ22171.1	992	3.6e-285	991.5	NA	NA	NA	NA	NA	NA	NA	NA;NA	NA;NA
adi2mcaRNA13290_R3	KXJ22171.1	807	9.3e-261	910.2	NA	NA	NA	NA	NA	NA	NA	NA;NA	NA;NA
adi2mcaRNA13290_R5	KXJ22171.1	968	6.6e-299	1037.3	NA	NA	NA	NA	NA	NA	NA	NA;NA	NA;NA
adi2mcaRNA13290_R6	KXJ22171.1	968	6.5e-299	1037.3	NA	NA	NA	NA	NA	NA	NA	NA;NA	NA;NA
adi2mcaRNA13290_R7	KXJ22171.1	969	2.8e-297	1031.9	NA	NA	NA	NA	NA	NA	NA	NA;NA	NA;NA
adi2mcaRNA13290_R8	KXJ22171.1	968	3.9e-299	1038.1	NA	NA	NA	NA	NA	NA	NA	NA;NA	NA;NA
adi2mcaRNA13290_R9	KXJ22171.1	966	1.2e-297	1033.1	NA	NA	NA	NA	NA	NA	NA	NA;NA	NA;NA
adi2mcaRNA13292_R4	KXJ22171.1	922	3.6e-206	728.8	NA	NA	NA	NA	NA	NA	NA	NA;NA	NA;NA
adi2mcaRNA132_R0	XP_029194109.1	84	1.2e-31	146.7	82.14	NA	NA	NA	NA	NA	NA	GO:0003676;NA	nucleic acid binding;NA
adi2mcaRNA13300_R9	XP_020602666.1	446	1.2e-179	640.2	NA	NA	NA	NA	NA	NA	NA	NA;NA	NA;NA
adi2mcaRNA13304_R0	RMX51903.1	194	1.7e-27	133.3	36.08	A0A3M6UDZ3_9CNID	unreviewed	HECT domain-containing protein	pdam_00012162	Pocillopora damicornis	NA	GO:0004842;GO:0004842	ubiquitin-protein transferase activity;ubiquitin-protein transferase activity [GO:0004842]
adi2mcaRNA13304_R1	KXJ06726.1	58	6.6e-12	80.5	NA	NA	NA	NA	NA	NA	NA	NA;NA	NA;NA
adi2mcaRNA13304_R3	KXJ06726.1	58	1.9e-11	79	NA	NA	NA	NA	NA	NA	NA	NA;NA	NA;NA
adi2mcaRNA13309_R3	XP_029210270.1	60	1.1e-08	70.1	NA	NA	NA	NA	NA	NA	NA	NA;NA	NA;NA
adi2mcaRNA13309_R5	XP_029210270.1	66	4.7e-10	74.3	NA	NA	NA	NA	NA	NA	NA	NA;NA	NA;NA
adi2mcaRNA13313_R0	XP_020555459.2	423	2.7e-75	293.1	NA	A0A3B3HNI8_ORYLA	unreviewed	Endonuclease (EC 2.7.7.49) (Reverse transcriptase)	LOC105357518	Oryzias latipes (Japanese rice fish) (Japanese killifish)	NA	NA;GO:0003676;GO:0004190;GO:0008270;GO:0015074	NA;aspartic-type endopeptidase activity [GO:0004190]; nucleic acid binding [GO:0003676]; zinc ion binding [GO:0008270]; DNA integration [GO:0015074]
adi2mcaRNA13313_R4	XP_015759327.1	158	2.2e-38	169.1	NA	NA	NA	NA	NA	NA	NA	NA;NA	NA;NA
adi2mcaRNA13315_R1	XP_029209871.1	547	3.8e-180	642.9	58.68	NA	NA	NA	NA	NA	NA	GO:0003824; GO:0005515; GO:0009116;NA	catalytic activity; protein binding; nucleoside metabolic process;NA
adi2mcaRNA13318_R2	XP_020893921.1	321	6e-88	334.7	NA	NA	NA	NA	NA	NA	NA	NA;NA	NA;NA
adi2mcaRNA13318_R3	XP_020893921.1	270	7.8e-70	274.2	NA	NA	NA	NA	NA	NA	NA	NA;NA	NA;NA
adi2mcaRNA13318_R4	XP_020893921.1	258	1.4e-53	220.3	NA	NA	NA	NA	NA	NA	NA	NA;NA	NA;NA
adi2mcaRNA13318_R7	XP_020893921.1	291	1.4e-35	160.2	NA	NA	NA	NA	NA	NA	NA	NA;NA	NA;NA
adi2mcaRNA13319_R1	RHZ81221.1	175	3e-07	66.6	NA	A0A397IZ48_9GLOM	unreviewed	Helicase ATP-binding domain-containing protein	Glove_122g70	Diversispora epigaea	NA	NA;GO:0003676;GO:0005524	NA;ATP binding [GO:0005524]; nucleic acid binding [GO:0003676]
adi2mcaRNA13319_R2	XP_034316648.1	191	3.1e-12	83.2	NA	NA	NA	NA	NA	NA	NA	NA;NA	NA;NA
adi2mcaRNA13319_R3	XP_034316648.1	192	2.3e-12	83.6	NA	NA	NA	NA	NA	NA	NA	NA;NA	NA;NA
adi2mcaRNA13323_R8	XP_015752474.1	185	1.1e-75	293.1	NA	NA	NA	NA	NA	NA	NA	NA;NA	NA;NA
adi2mcaRNA13338_R0	XP_029209340.1	424	8e-133	484.2	61.56	NA	NA	NA	NA	NA	NA	GO:0004930; GO:0007186; GO:0016021;NA	G protein-coupled receptor activity; G protein-coupled receptor signaling pathway; integral component of membrane;NA
adi2mcaRNA13343_R0	XP_027049968.1	171	9.2e-75	290	91.81	A0A3M6THV7_9CNID	unreviewed	Prohibitin	pdam_00011584	Pocillopora damicornis	NA	GO:0016020;GO:0005743	membrane;mitochondrial inner membrane [GO:0005743]
adi2mcaRNA13346_R0	XP_015779583.1	147	1.3e-33	153.7	NA	NA	NA	NA	NA	NA	NA	NA;NA	NA;NA
adi2mcaRNA13346_R2	XP_015779583.1	141	7.9e-30	141	NA	NA	NA	NA	NA	NA	NA	NA;NA	NA;NA
adi2mcaRNA1334_R0	KAF0288832.1	169	1e-13	87.8	NA	A0A6A4VEJ5_AMPAM	unreviewed	Protein MB21D2	Mb21d2_2 FJT64_001360	Amphibalanus amphitrite (Striped barnacle) (Balanus amphitrite)	NA	NA;NA	NA;NA
adi2mcaRNA13350_R4	XP_015779120.1	291	7.5e-35	158.3	34.36	NA	NA	NA	NA	NA	NA	GO:0005515; GO:0008270;NA	protein binding; zinc ion binding;NA
adi2mcaRNA13350_R5	XP_015779120.1	214	7.9e-25	124.4	42.99	NA	NA	NA	NA	NA	NA	GO:0005515; GO:0008270;NA	protein binding; zinc ion binding;NA
adi2mcaRNA13364_R6	XP_033758045.1	366	2.3e-41	179.9	34.15	NA	NA	NA	NA	NA	NA	GO:0003676; GO:0015074;NA	nucleic acid binding; DNA integration;NA
adi2mcaRNA13376_R2	XP_015759406.1	202	5e-104	387.5	NA	NA	NA	NA	NA	NA	NA	NA;NA	NA;NA
adi2mcaRNA13380_R0	RMX55486.1	141	5.5e-22	114.8	NA	A0A3M6UP84_9CNID	unreviewed	DDE_Tnp_IS1595 domain-containing protein	pdam_00013321	Pocillopora damicornis	NA	NA;NA	NA;NA
adi2mcaRNA13380_R1	XP_029181673.1	267	2.1e-28	136.3	NA	NA	NA	NA	NA	NA	NA	NA;NA	NA;NA
adi2mcaRNA13380_R3	XP_029181673.1	214	1.6e-28	136.7	NA	NA	NA	NA	NA	NA	NA	NA;NA	NA;NA
adi2mcaRNA13380_R4	XP_029181673.1	214	1.6e-28	136.7	NA	NA	NA	NA	NA	NA	NA	NA;NA	NA;NA
adi2mcaRNA13380_R7	XP_029181673.1	214	1.6e-28	136.7	NA	NA	NA	NA	NA	NA	NA	NA;NA	NA;NA
adi2mcaRNA13380_R9	XP_029181673.1	214	2.7e-28	136	NA	NA	NA	NA	NA	NA	NA	NA;NA	NA;NA
adi2mcaRNA13381_R1	GBM20037.1	89	4.7e-08	68.2	NA	A0A4Y2DUP9_ARAVE	unreviewed	Uncharacterized protein	AVEN_77950_1	Araneus ventricosus (Orbweaver spider) (Epeira ventricosa)	NA	NA;NA	NA;NA
adi2mcaRNA13382_R2	XP_030834780.1	398	2.8e-109	406	51.26	NA	NA	NA	NA	NA	NA	GO:0003676; GO:0015074;NA	nucleic acid binding; DNA integration;NA
adi2mcaRNA13382_R3	XP_030834780.1	398	1.7e-112	416.8	52.51	NA	NA	NA	NA	NA	NA	GO:0003676; GO:0015074;NA	nucleic acid binding; DNA integration;NA
adi2mcaRNA13382_R8	XP_028417598.1	241	4.5e-87	332	69.71	NA	NA	NA	NA	NA	NA	GO:0003676; GO:0015074;NA	nucleic acid binding; DNA integration;NA
adi2mcaRNA13404_R7	XP_028412574.1	310	1.5e-78	303.9	50.65	NA	NA	NA	NA	NA	NA	GO:0003676; GO:0008270;NA	nucleic acid binding; zinc ion binding;NA
adi2mcaRNA13404_R9	XP_028412574.1	248	6.3e-61	245.4	50.81	NA	NA	NA	NA	NA	NA	GO:0003676; GO:0008270;NA	nucleic acid binding; zinc ion binding;NA
adi2mcaRNA13405_R1	XP_029194953.1	251	2.3e-112	416	83.27	NA	NA	NA	NA	NA	NA	GO:0003676;NA	nucleic acid binding;NA
adi2mcaRNA13405_R4	KXJ27522.1	313	3e-76	295.8	49.84	NA	NA	NA	NA	NA	NA	GO:0003676;NA	nucleic acid binding;NA
adi2mcaRNA13405_R8	XP_029194953.1	328	6e-108	401.7	NA	NA	NA	NA	NA	NA	NA	NA;NA	NA;NA
adi2mcaRNA13406_R1	XP_029204053.1	379	3.9e-190	674.5	88.92	NA	NA	NA	NA	NA	NA	GO:0003676; GO:0015074;NA	nucleic acid binding; DNA integration;NA
adi2mcaRNA13406_R8	XP_029204053.1	379	1.2e-175	626.3	82.59	NA	NA	NA	NA	NA	NA	GO:0003676; GO:0015074;NA	nucleic acid binding; DNA integration;NA
adi2mcaRNA13408_R6	XP_029209275.1	320	2.8e-69	272.7	52.5	NA	NA	NA	NA	NA	NA	GO:0004930; GO:0007186; GO:0016021;NA	G protein-coupled receptor activity; G protein-coupled receptor signaling pathway; integral component of membrane;NA
adi2mcaRNA13417_R3	XP_015759422.1	367	1.7e-158	569.3	NA	NA	NA	NA	NA	NA	NA	NA;NA	NA;NA
adi2mcaRNA13417_R5	XP_015759422.1	367	2.3e-157	565.5	NA	NA	NA	NA	NA	NA	NA	NA;NA	NA;NA
adi2mcaRNA13417_R6	XP_015759422.1	367	2.6e-156	562	NA	NA	NA	NA	NA	NA	NA	NA;NA	NA;NA
adi2mcaRNA13417_R8	XP_015759422.1	368	8.2e-170	607.4	NA	NA	NA	NA	NA	NA	NA	NA;NA	NA;NA
adi2mcaRNA13417_R9	XP_015759422.1	366	1.2e-148	536.6	NA	NA	NA	NA	NA	NA	NA	NA;NA	NA;NA
adi2mcaRNA13418_R0	XP_022807605.1	927	9.4e-251	877.1	53.61	A0A2B4RE99_STYPI	unreviewed	Double-stranded RNA-binding protein 1	DRB1 AWC38_SpisGene21260	Stylophora pistillata (Smooth cauliflower coral)	NA	GO:0016787;GO:0003723;GO:0016787	hydrolase activity;hydrolase activity [GO:0016787]; RNA binding [GO:0003723]
adi2mcaRNA13419_R0	XP_019647373.1	447	2.7e-112	416	51.23	NA	NA	NA	NA	NA	NA	GO:0004672; GO:0005524; GO:0006468;NA	protein kinase activity; ATP binding; protein phosphorylation;NA
adi2mcaRNA13422_R3	XP_029180082.1	262	2.9e-88	335.9	NA	NA	NA	NA	NA	NA	NA	NA;NA	NA;NA
adi2mcaRNA13424_R6	XP_029206827.1	535	1.2e-281	979.5	92.52	NA	NA	NA	NA	NA	NA	GO:0003676; GO:0015074;NA	nucleic acid binding; DNA integration;NA
adi2mcaRNA13429_R0	XP_020600905.1	1088	1.3e-205	727.2	NA	NA	NA	NA	NA	NA	NA	NA;NA	NA;NA
adi2mcaRNA13430_R0	XP_020600905.1	422	1.6e-42	184.1	NA	NA	NA	NA	NA	NA	NA	NA;NA	NA;NA
adi2mcaRNA13434_R2	KAE8289522.1	303	2.7e-51	213	NA	A0A6G0IE59_LARCR	unreviewed	Uncharacterized protein	D5F01_LYC11224	Larimichthys crocea (Large yellow croaker) (Pseudosciaena crocea)	NA	NA;NA	NA;NA
adi2mcaRNA13434_R3	KAE8289522.1	303	1.8e-50	210.3	NA	A0A6G0IE59_LARCR	unreviewed	Uncharacterized protein	D5F01_LYC11224	Larimichthys crocea (Large yellow croaker) (Pseudosciaena crocea)	NA	NA;NA	NA;NA
adi2mcaRNA13434_R4	KAE8289522.1	311	4.3e-49	205.7	NA	A0A6G0IE59_LARCR	unreviewed	Uncharacterized protein	D5F01_LYC11224	Larimichthys crocea (Large yellow croaker) (Pseudosciaena crocea)	NA	NA;NA	NA;NA
adi2mcaRNA13434_R7	KAE8289522.1	305	2.5e-52	216.5	NA	A0A6G0IE59_LARCR	unreviewed	Uncharacterized protein	D5F01_LYC11224	Larimichthys crocea (Large yellow croaker) (Pseudosciaena crocea)	NA	NA;NA	NA;NA
adi2mcaRNA13434_R8	CAC5426752.1	192	1.5e-39	173.7	NA	NA	NA	NA	NA	NA	NA	NA;NA	NA;NA
adi2mcaRNA13434_R9	KAE8289522.1	301	4.2e-38	169.1	NA	A0A6G0IE59_LARCR	unreviewed	Uncharacterized protein	D5F01_LYC11224	Larimichthys crocea (Large yellow croaker) (Pseudosciaena crocea)	NA	NA;NA	NA;NA
adi2mcaRNA13435_R1	KXJ08302.1	447	3e-139	505.8	NA	NA	NA	NA	NA	NA	NA	NA;NA	NA;NA
adi2mcaRNA13435_R3	KXJ08302.1	301	1.2e-95	360.1	NA	NA	NA	NA	NA	NA	NA	NA;NA	NA;NA
adi2mcaRNA13435_R4	KXJ08302.1	530	2.1e-127	466.8	NA	NA	NA	NA	NA	NA	NA	NA;NA	NA;NA
adi2mcaRNA13435_R6	KXJ08302.1	296	1.2e-100	377.1	NA	NA	NA	NA	NA	NA	NA	NA;NA	NA;NA
adi2mcaRNA13435_R8	KXJ08302.1	485	1.1e-45	194.1	NA	NA	NA	NA	NA	NA	NA	NA;NA	NA;NA
adi2mcaRNA13436_R0	KXJ22323.1	301	2.7e-58	236.1	NA	NA	NA	NA	NA	NA	NA	NA;NA	NA;NA
adi2mcaRNA13436_R2	KXJ22323.1	279	1.8e-54	223.4	NA	NA	NA	NA	NA	NA	NA	NA;NA	NA;NA
adi2mcaRNA13436_R4	XP_033492105.1	302	1.5e-45	193.7	NA	NA	NA	NA	NA	NA	NA	NA;NA	NA;NA
adi2mcaRNA13436_R5	XP_033492105.1	301	2e-44	189.9	NA	NA	NA	NA	NA	NA	NA	NA;NA	NA;NA
adi2mcaRNA13455_R0	XP_015776115.1	320	2.6e-62	249.6	44.38	NA	NA	NA	NA	NA	NA	GO:0016491; GO:0055114;NA	oxidoreductase activity; oxidation-reduction process;NA
adi2mcaRNA13461_R6	XP_015776115.1	98	1.8e-09	72.8	43.88	NA	NA	NA	NA	NA	NA	GO:0055114;NA	oxidation-reduction process;NA
adi2mcaRNA13461_R9	XP_015776115.1	55	1.1e-08	70.1	54.55	NA	NA	NA	NA	NA	NA	GO:0055114;NA	oxidation-reduction process;NA
adi2mcaRNA13466_R0	XP_029191545.1	2024	0	3000.3	76.24	NA	NA	NA	NA	NA	NA	GO:0016021;NA	integral component of membrane;NA
adi2mcaRNA13473_R1	XP_033098395.1	477	3.3e-99	372.9	NA	NA	NA	NA	NA	NA	NA	NA;NA	NA;NA
adi2mcaRNA13482_R1	RXN27563.1	531	4.2e-87	333.6	37.29	A0A498N5S8_LABRO	unreviewed	CGG triplet repeat-binding 1	ROHU_019931	Labeo rohita (Indian major carp) (Cyprinus rohita)	NA	GO:0006508; GO:0008234; GO:0046983;GO:0001227;GO:0003690;GO:0005634;GO:0046983	proteolysis; cysteine-type peptidase activity; protein dimerization activity;nucleus [GO:0005634]; DNA-binding transcription repressor activity, RNA polymerase II-specific [GO:0001227]; double-stranded DNA binding [GO:0003690]; protein dimerization activity [GO:0046983]
adi2mcaRNA13482_R8	KXJ06819.1	314	3.5e-53	220.7	36.62	NA	NA	NA	NA	NA	NA	GO:0006508; GO:0008234; GO:0046983;NA	proteolysis; cysteine-type peptidase activity; protein dimerization activity;NA
adi2mcaRNA13482_R9	KXJ06819.1	314	5e-52	216.9	36.62	NA	NA	NA	NA	NA	NA	GO:0006508; GO:0008234; GO:0046983;NA	proteolysis; cysteine-type peptidase activity; protein dimerization activity;NA
adi2mcaRNA13507_R5	XP_029191607.1	261	8.6e-73	284.3	56.7	NA	NA	NA	NA	NA	NA	GO:0004930; GO:0007186; GO:0016021;NA	G protein-coupled receptor activity; G protein-coupled receptor signaling pathway; integral component of membrane;NA
adi2mcaRNA13512_R0	XP_027039006.1	685	3.8e-65	260.4	31.68	NA	NA	NA	NA	NA	NA	GO:0004222; GO:0006508; GO:0008270;NA	metalloendopeptidase activity; proteolysis; zinc ion binding;NA
adi2mcaRNA13536_R8	XP_015765102.1	1288	3.6e-158	569.7	39.75	NA	NA	NA	NA	NA	NA	GO:0008270;NA	zinc ion binding;NA
adi2mcaRNA13546_R0	RMX48371.1	188	2e-24	123.2	NA	A0A3M6U443_9CNID	unreviewed	AAA domain-containing protein	pdam_00016308	Pocillopora damicornis	NA	NA;GO:0005524	NA;ATP binding [GO:0005524]
adi2mcaRNA13549_R0	RMX48364.1	718	4.3e-51	213.4	28.69	A0A3M6U4B5_9CNID	unreviewed	Uncharacterized protein	pdam_00016307	Pocillopora damicornis	NA	GO:0005515; GO:0042981;GO:0042981	protein binding; regulation of apoptotic process;regulation of apoptotic process [GO:0042981]
adi2mcaRNA13549_R1	RMX48364.1	723	4.2e-45	193.7	27.52	A0A3M6U4B5_9CNID	unreviewed	Uncharacterized protein	pdam_00016307	Pocillopora damicornis	NA	GO:0005515; GO:0042981;GO:0042981	protein binding; regulation of apoptotic process;regulation of apoptotic process [GO:0042981]
adi2mcaRNA13569_R8	XP_019361699.1	661	1e-65	261.9	27.99	NA	NA	NA	NA	NA	NA	GO:0046983;NA	protein dimerization activity;NA
adi2mcaRNA13570_R0	XP_028415793.1	388	2.8e-115	426	53.61	NA	NA	NA	NA	NA	NA	GO:0003676; GO:0005524;NA	nucleic acid binding; ATP binding;NA
adi2mcaRNA13572_R0	XP_033103474.1	207	2.9e-44	189.5	NA	NA	NA	NA	NA	NA	NA	NA;NA	NA;NA
adi2mcaRNA13572_R2	XP_033103474.1	351	4.7e-48	202.2	NA	NA	NA	NA	NA	NA	NA	NA;NA	NA;NA
adi2mcaRNA13572_R3	ELT87533.1	256	8.5e-44	188	NA	R7T404_CAPTE	unreviewed	Uncharacterized protein	CAPTEDRAFT_192819	Capitella teleta (Polychaete worm)	NA	NA;NA	NA;NA
adi2mcaRNA13572_R4	ELT87533.1	256	3.1e-46	196.1	NA	R7T404_CAPTE	unreviewed	Uncharacterized protein	CAPTEDRAFT_192819	Capitella teleta (Polychaete worm)	NA	NA;NA	NA;NA
adi2mcaRNA13572_R6	XP_033103474.1	218	8.8e-44	188	NA	NA	NA	NA	NA	NA	NA	NA;NA	NA;NA
adi2mcaRNA13572_R7	XP_033103474.1	355	1.1e-43	187.6	NA	NA	NA	NA	NA	NA	NA	NA;NA	NA;NA
adi2mcaRNA13572_R8	XP_033103474.1	364	2e-49	206.8	NA	NA	NA	NA	NA	NA	NA	NA;NA	NA;NA
adi2mcaRNA13572_R9	XP_033103474.1	364	1.1e-47	201.1	NA	NA	NA	NA	NA	NA	NA	NA;NA	NA;NA
adi2mcaRNA13576_R6	XP_020626983.1	122	5.5e-44	188	NA	NA	NA	NA	NA	NA	NA	NA;NA	NA;NA
adi2mcaRNA13578_R0	XP_029200637.1	254	2.4e-108	402.1	NA	NA	NA	NA	NA	NA	NA	NA;NA	NA;NA
adi2mcaRNA13580_R0	XP_013413582.1	627	1.4e-224	789.6	61.56	A0A1S3JTB6_LINUN	unreviewed	Acyl-coenzyme A oxidase	LOC106175937	Lingula unguis	K00232;	GO:0003997; GO:0005777; GO:0006635; GO:0071949;GO:0003997;GO:0005777;GO:0006635;GO:0071949	acyl-CoA oxidase activity; peroxisome; fatty acid beta-oxidation; FAD binding;peroxisome [GO:0005777]; acyl-CoA oxidase activity [GO:0003997]; FAD binding [GO:0071949]; fatty acid beta-oxidation [GO:0006635]
adi2mcaRNA13587_R1	XP_029213018.1	53	1.9e-16	96.3	NA	NA	NA	NA	NA	NA	NA	NA;NA	NA;NA
adi2mcaRNA13587_R4	XP_029213018.1	56	2.2e-15	92.8	NA	NA	NA	NA	NA	NA	NA	NA;NA	NA;NA
adi2mcaRNA13587_R6	XP_029213018.1	68	1.5e-14	89.7	NA	NA	NA	NA	NA	NA	NA	NA;NA	NA;NA
adi2mcaRNA13588_R0	XP_020613108.1	813	2.6e-295	1025	63.71	NA	NA	NA	NA	NA	NA	GO:0004970; GO:0016020;NA	ionotropic glutamate receptor activity; membrane;NA
adi2mcaRNA13589_R0	XP_022803359.1	927	0	1382.1	77.13	NA	NA	NA	NA	NA	NA	GO:0003951; GO:0004143; GO:0005509; GO:0007205; GO:0035556;NA	NAD+ kinase activity; diacylglycerol kinase activity; calcium ion binding; protein kinase C-activating G protein-coupled receptor signaling pathway; intracellular signal transduction;NA
adi2mcaRNA13602_R0	KXJ08158.1	545	2.6e-80	310.8	NA	NA	NA	NA	NA	NA	NA	NA;NA	NA;NA
adi2mcaRNA13602_R3	KXJ08158.1	498	4e-81	313.5	NA	NA	NA	NA	NA	NA	NA	NA;NA	NA;NA
adi2mcaRNA13602_R4	KXJ08158.1	496	3.1e-81	313.9	NA	NA	NA	NA	NA	NA	NA	NA;NA	NA;NA
adi2mcaRNA13602_R7	KXJ08158.1	483	4.7e-65	260	NA	NA	NA	NA	NA	NA	NA	NA;NA	NA;NA
adi2mcaRNA13602_R8	XP_022792009.1	852	4.3e-80	310.1	NA	NA	NA	NA	NA	NA	NA	NA;NA	NA;NA
adi2mcaRNA13628_R8	VDM24531.1	45	7.4e-06	63.2	51.11	A0A0R3WU29_HYDTA	unreviewed	Uncharacterized protein	TTAC_LOCUS4254	Hydatigena taeniaeformis (Feline tapeworm) (Taenia taeniaeformis)	NA	GO:0005509;GO:0005509	calcium ion binding;calcium ion binding [GO:0005509]
adi2mcaRNA13659_R9	PFX12512.1	143	1.6e-27	133.7	NA	A0A2B4R8G2_STYPI	unreviewed	Receptor-type tyrosine-protein phosphatase F (Fragment)	ptprf AWC38_SpisGene23518	Stylophora pistillata (Smooth cauliflower coral)	NA	NA;GO:0003677	NA;DNA binding [GO:0003677]
adi2mcaRNA13665_R0	XP_027040397.1	1701	0	2125.5	63.32	NA	NA	NA	NA	NA	NA	GO:0004725; GO:0005515; GO:0006470;NA	protein tyrosine phosphatase activity; protein binding; protein dephosphorylation;NA
adi2mcaRNA13672_R2	EDO45440.1	235	5.8e-41	178.7	NA	A7RTB5_NEMVE	unreviewed	Predicted protein	v1g201836	Nematostella vectensis (Starlet sea anemone)	NA	NA;NA	NA;NA
adi2mcaRNA13672_R3	EDO45440.1	248	1.1e-30	144.4	NA	A7RTB5_NEMVE	unreviewed	Predicted protein	v1g201836	Nematostella vectensis (Starlet sea anemone)	NA	NA;NA	NA;NA
adi2mcaRNA13683_R2	PFX20867.1	399	3e-67	266.5	NA	A0A2B4RWZ7_STYPI	unreviewed	Eukaryotic translation initiation factor 2D (Ligatin)	EIF2D AWC38_SpisGene14654	Stylophora pistillata (Smooth cauliflower coral)	NA	NA;GO:0001731;GO:0003743	NA;translation initiation factor activity [GO:0003743]; formation of translation preinitiation complex [GO:0001731]
adi2mcaRNA13692_R0	XP_015759673.1	511	4.5e-204	721.5	72.99	NA	NA	NA	NA	NA	NA	GO:0005524; GO:0016021; GO:0042626; GO:0055085;NA	ATP binding; integral component of membrane; ATPase-coupled transmembrane transporter activity; transmembrane transport;NA
adi2mcaRNA13695_R0	XP_020624629.1	578	1.7e-135	493	52.6	NA	NA	NA	NA	NA	NA	GO:0004672; GO:0005524; GO:0006468;NA	protein kinase activity; ATP binding; protein phosphorylation;NA
adi2mcaRNA13695_R1	XP_020624629.1	578	9.9e-131	477.2	51.73	NA	NA	NA	NA	NA	NA	GO:0004672; GO:0005524; GO:0006468;NA	protein kinase activity; ATP binding; protein phosphorylation;NA
adi2mcaRNA13696_R1	XP_019864433.1	134	1.8e-08	69.7	NA	NA	NA	NA	NA	NA	NA	NA;NA	NA;NA
adi2mcaRNA13718_R1	PFX20854.1	1039	8.1e-235	824.3	52.07	A0A2B4RQY4_STYPI	unreviewed	Rho GTPase-activating protein 100F	RhoGAP100F AWC38_SpisGene14665	Stylophora pistillata (Smooth cauliflower coral)	NA	GO:0005515; GO:0007165;GO:0007165;GO:0016021	protein binding; signal transduction;integral component of membrane [GO:0016021]; signal transduction [GO:0007165]
adi2mcaRNA13718_R2	PFX20854.1	1033	1.4e-177	634	45.6	A0A2B4RQY4_STYPI	unreviewed	Rho GTPase-activating protein 100F	RhoGAP100F AWC38_SpisGene14665	Stylophora pistillata (Smooth cauliflower coral)	NA	GO:0005515; GO:0007165;GO:0007165;GO:0016021	protein binding; signal transduction;integral component of membrane [GO:0016021]; signal transduction [GO:0007165]
adi2mcaRNA13719_R1	XP_020602303.1	206	3.8e-59	238.4	NA	NA	NA	NA	NA	NA	NA	NA;NA	NA;NA
adi2mcaRNA13726_R3	XP_015759740.1	325	7.9e-128	467.2	76	NA	NA	NA	NA	NA	NA	GO:0004983; GO:0007186; GO:0016021;NA	neuropeptide Y receptor activity; G protein-coupled receptor signaling pathway; integral component of membrane;NA
adi2mcaRNA13726_R5	XP_015759740.1	290	2.4e-118	435.6	77.59	NA	NA	NA	NA	NA	NA	GO:0004930; GO:0007186; GO:0016021;NA	G protein-coupled receptor activity; G protein-coupled receptor signaling pathway; integral component of membrane;NA
adi2mcaRNA13729_R0	XP_015759740.1	338	2.1e-144	522.3	78.7	NA	NA	NA	NA	NA	NA	GO:0004930; GO:0007186; GO:0016021;NA	G protein-coupled receptor activity; G protein-coupled receptor signaling pathway; integral component of membrane;NA
adi2mcaRNA13729_R1	XP_015759740.1	338	6.9e-143	517.3	78.11	NA	NA	NA	NA	NA	NA	GO:0004930; GO:0007186; GO:0016021;NA	G protein-coupled receptor activity; G protein-coupled receptor signaling pathway; integral component of membrane;NA
adi2mcaRNA13729_R2	XP_015759740.1	338	2.3e-146	528.9	78.11	NA	NA	NA	NA	NA	NA	GO:0004930; GO:0007186; GO:0016021;NA	G protein-coupled receptor activity; G protein-coupled receptor signaling pathway; integral component of membrane;NA
adi2mcaRNA13729_R4	XP_015759740.1	360	2.7e-120	442.2	68.06	NA	NA	NA	NA	NA	NA	GO:0004930; GO:0007186; GO:0016021;NA	G protein-coupled receptor activity; G protein-coupled receptor signaling pathway; integral component of membrane;NA
adi2mcaRNA13729_R5	XP_015759740.1	297	8.2e-124	453.8	76.43	NA	NA	NA	NA	NA	NA	GO:0004930; GO:0007186; GO:0016021;NA	G protein-coupled receptor activity; G protein-coupled receptor signaling pathway; integral component of membrane;NA
adi2mcaRNA13733_R5	XP_015759740.1	133	2.7e-58	235	87.97	NA	NA	NA	NA	NA	NA	GO:0004930; GO:0007186; GO:0016021;NA	G protein-coupled receptor activity; G protein-coupled receptor signaling pathway; integral component of membrane;NA
adi2mcaRNA1373_R0	XP_022796287.1	997	8.9e-271	944.5	49.75	A0A2B4S0F4_STYPI	unreviewed	Dual specificity protein kinase shkA	shkA AWC38_SpisGene13441	Stylophora pistillata (Smooth cauliflower coral)	NA	GO:0004672; GO:0005524; GO:0006468;GO:0004672;GO:0005524	protein kinase activity; ATP binding; protein phosphorylation;ATP binding [GO:0005524]; protein kinase activity [GO:0004672]
adi2mcaRNA13742_R0	XP_015759748.1	1420	0	1901.3	71.13	NA	NA	NA	NA	NA	NA	GO:0005515;NA	protein binding;NA
adi2mcaRNA13751_R0	NP_001075177.1	107	2.8e-40	174.9	80.37	A1IIE5_CHICK	unreviewed	Transcription initiation factor IIA subunit 2	GTF2A2	Gallus gallus (Chicken)	K03123;	GO:0001103; GO:0003713; GO:0005669; GO:0005672; GO:0016251; GO:0017025; GO:0030054; GO:0042803; GO:0045944; GO:0046982; GO:0051091; GO:0051123;GO:0001103;GO:0003713;GO:0005669;GO:0005672;GO:0016251;GO:0017025;GO:0030054;GO:0042803;GO:0045944;GO:0046982;GO:0051091;GO:0051123	RNA polymerase II repressing transcription factor binding; transcription coactivator activity; transcription factor TFIID complex; transcription factor TFIIA complex; RNA polymerase II general transcription initiation factor activity; TBP-class protein binding; cell junction; protein homodimerization activity; positive regulation of transcription by RNA polymerase II; protein heterodimerization a…
adi2mcaRNA13751_R1	XP_020615480.1	110	3.1e-17	98.2	80	NA	NA	NA	NA	NA	NA	GO:0005672; GO:0006367;NA	transcription factor TFIIA complex; transcription initiation from RNA polymerase II promoter;NA
adi2mcaRNA13775_R4	PFX13707.1	190	1.7e-42	183	NA	A0A2B4RBG5_STYPI	unreviewed	RNA-directed DNA polymerase (EC 2.7.7.49) (Fragment)	pol AWC38_SpisGene22189	Stylophora pistillata (Smooth cauliflower coral)	NA	NA;NA	NA;NA
adi2mcaRNA13777_R2	XP_014226783.1	272	1.7e-18	104	27.57	NA	NA	NA	NA	NA	NA	GO:0006508; GO:0008234;NA	proteolysis; cysteine-type peptidase activity;NA
adi2mcaRNA13777_R3	XP_014226783.1	248	9.2e-13	84.7	25.4	NA	NA	NA	NA	NA	NA	GO:0006508; GO:0008234;NA	proteolysis; cysteine-type peptidase activity;NA
adi2mcaRNA13780_R2	XP_015758777.1	179	1.7e-26	129.8	NA	NA	NA	NA	NA	NA	NA	NA;NA	NA;NA
adi2mcaRNA13780_R4	XP_015758777.1	155	4.3e-27	131.7	NA	NA	NA	NA	NA	NA	NA	NA;NA	NA;NA
adi2mcaRNA13787_R4	XP_029202858.1	95	6.5e-24	120.9	NA	NA	NA	NA	NA	NA	NA	NA;NA	NA;NA
adi2mcaRNA13787_R5	XP_029202858.1	95	3e-24	122.1	NA	NA	NA	NA	NA	NA	NA	NA;NA	NA;NA
adi2mcaRNA13787_R6	XP_029202858.1	95	2.6e-23	119	NA	NA	NA	NA	NA	NA	NA	NA;NA	NA;NA
adi2mcaRNA13788_R0	XP_029189116.1	163	2.4e-82	315.8	NA	NA	NA	NA	NA	NA	NA	NA;NA	NA;NA
adi2mcaRNA13788_R1	XP_029189116.1	163	1.4e-83	320.1	NA	NA	NA	NA	NA	NA	NA	NA;NA	NA;NA
adi2mcaRNA13788_R2	XP_029189116.1	163	4.8e-82	314.7	NA	NA	NA	NA	NA	NA	NA	NA;NA	NA;NA
adi2mcaRNA13788_R4	XP_029189116.1	163	4.8e-82	314.7	NA	NA	NA	NA	NA	NA	NA	NA;NA	NA;NA
adi2mcaRNA13788_R5	XP_029189116.1	163	4.8e-82	314.7	NA	NA	NA	NA	NA	NA	NA	NA;NA	NA;NA
adi2mcaRNA13788_R6	XP_029189116.1	163	4.8e-82	314.7	NA	NA	NA	NA	NA	NA	NA	NA;NA	NA;NA
adi2mcaRNA13788_R7	XP_029189116.1	163	1.1e-81	313.5	NA	NA	NA	NA	NA	NA	NA	NA;NA	NA;NA
adi2mcaRNA13788_R8	XP_029189116.1	163	4.8e-82	314.7	NA	NA	NA	NA	NA	NA	NA	NA;NA	NA;NA
adi2mcaRNA13788_R9	XP_029189116.1	163	4.8e-82	314.7	NA	NA	NA	NA	NA	NA	NA	NA;NA	NA;NA
adi2mcaRNA13789_R2	CAC5414090.1	535	2.1e-73	287.7	NA	NA	NA	NA	NA	NA	NA	NA;NA	NA;NA
adi2mcaRNA13789_R3	CAC5414090.1	468	1e-91	348.6	NA	NA	NA	NA	NA	NA	NA	NA;NA	NA;NA
adi2mcaRNA13789_R5	KXJ20251.1	498	4.2e-112	416.4	NA	NA	NA	NA	NA	NA	NA	NA;NA	NA;NA
adi2mcaRNA13789_R7	CAC5414090.1	740	1.8e-113	421	NA	NA	NA	NA	NA	NA	NA	NA;NA	NA;NA
adi2mcaRNA13789_R8	CAC5414090.1	742	2.1e-133	487.3	NA	NA	NA	NA	NA	NA	NA	NA;NA	NA;NA
adi2mcaRNA13789_R9	CAC5414090.1	718	2.6e-114	423.7	NA	NA	NA	NA	NA	NA	NA	NA;NA	NA;NA
adi2mcaRNA13791_R1	KAF4083740.1	203	7.6e-72	280.4	68.97	NA	NA	NA	NA	NA	NA	GO:0006511; GO:0019773;NA	ubiquitin-dependent protein catabolic process; proteasome core complex, alpha-subunit complex;NA
adi2mcaRNA13805_R1	PFX13880.1	292	1.4e-125	460.3	82.88	A0A2B4RBJ7_STYPI	unreviewed	Putative RNA-directed DNA polymerase from transposon X-element	AWC38_SpisGene22005	Stylophora pistillata (Smooth cauliflower coral)	NA	GO:0003964; GO:0006278;GO:0003964	RNA-directed DNA polymerase activity; RNA-dependent DNA biosynthetic process;RNA-directed DNA polymerase activity [GO:0003964]
adi2mcaRNA13805_R2	PFX33804.1	218	1.4e-32	150.6	NA	A0A2B4ST09_STYPI	unreviewed	RNA-directed DNA polymerase from mobile element jockey	pol AWC38_SpisGene1230	Stylophora pistillata (Smooth cauliflower coral)	NA	NA;GO:0003964	NA;RNA-directed DNA polymerase activity [GO:0003964]
adi2mcaRNA13805_R4	PFX18982.1	460	1.1e-63	254.6	NA	A0A2B4RRX2_STYPI	unreviewed	RNA-directed DNA polymerase from mobile element jockey	pol AWC38_SpisGene16614	Stylophora pistillata (Smooth cauliflower coral)	NA	NA;GO:0003964	NA;RNA-directed DNA polymerase activity [GO:0003964]
adi2mcaRNA13805_R9	XP_015777278.1	492	6.7e-104	388.3	NA	NA	NA	NA	NA	NA	NA	NA;NA	NA;NA
adi2mcaRNA1380_R0	XP_020601540.1	1576	1.8e-123	454.9	25.63	NA	NA	NA	NA	NA	NA	GO:0004222; GO:0006508;NA	metalloendopeptidase activity; proteolysis;NA
adi2mcaRNA13816_R0	NWZ03853.1	1173	7.6e-102	383.6	26.34	NA	NA	NA	NA	NA	NA	GO:0005515;NA	protein binding;NA
adi2mcaRNA13827_R0	XP_029206487.1	797	5.3e-285	990.7	68.26	NA	NA	NA	NA	NA	NA	GO:0004930; GO:0005515; GO:0007186; GO:0016021; GO:0016500;NA	G protein-coupled receptor activity; protein binding; G protein-coupled receptor signaling pathway; integral component of membrane; protein-hormone receptor activity;NA
adi2mcaRNA13842_R0	EDO37274.1	160	9.4e-65	256.9	74.38	A7SG98_NEMVE	unreviewed	Peroxiredoxin-5 (EC 1.11.1.24)	v1g211830	Nematostella vectensis (Starlet sea anemone)	NA	GO:0005739; GO:0005777; GO:0008379; GO:0034599; GO:0042744; GO:0045454;GO:0005737;GO:0005739;GO:0005777;GO:0008379;GO:0034599;GO:0042744;GO:0045454	mitochondrion; peroxisome; thioredoxin peroxidase activity; cellular response to oxidative stress; hydrogen peroxide catabolic process; cell redox homeostasis;cytoplasm [GO:0005737]; mitochondrion [GO:0005739]; peroxisome [GO:0005777]; thioredoxin peroxidase activity [GO:0008379]; cell redox homeostasis [GO:0045454]; cellular response to oxidative stress [GO:0034599]; hydrogen peroxide catabolic …
adi2mcaRNA13854_R2	EDO40821.1	127	2.7e-23	119.4	43.31	A7S693_NEMVE	unreviewed	Predicted protein	v1g166963	Nematostella vectensis (Starlet sea anemone)	NA	GO:0005524; GO:0016021; GO:0042626; GO:0055085;GO:0005524;GO:0008559;GO:0016020;GO:0016021;GO:0016887;GO:0042626;GO:0042908;GO:0055085	ATP binding; integral component of membrane; ATPase-coupled transmembrane transporter activity; transmembrane transport;integral component of membrane [GO:0016021]; membrane [GO:0016020]; ATP binding [GO:0005524]; ATPase activity [GO:0016887]; ATPase-coupled transmembrane transporter activity [GO:0042626]; ATPase-coupled xenobiotic transmembrane transporter activity [GO:0008559]; transmembrane tr…
adi2mcaRNA13855_R9	XP_025760976.1	414	2.9e-59	240	35.99	NA	NA	NA	NA	NA	NA	GO:0003676; GO:0015074;NA	nucleic acid binding; DNA integration;NA
adi2mcaRNA13860_R0	XP_015759804.1	377	2.9e-137	498.8	NA	NA	NA	NA	NA	NA	NA	NA;NA	NA;NA
adi2mcaRNA13866_R4	XP_015767035.1	728	6.4e-145	525.8	NA	NA	NA	NA	NA	NA	NA	NA;NA	NA;NA
adi2mcaRNA13868_R0	XP_027057892.1	283	2.4e-139	506.1	82.69	NA	NA	NA	NA	NA	NA	GO:0004553; GO:0005975;NA	hydrolase activity, hydrolyzing O-glycosyl compounds; carbohydrate metabolic process;NA
adi2mcaRNA13870_R2	XP_020605688.1	141	3.8e-22	116.7	NA	NA	NA	NA	NA	NA	NA	NA;NA	NA;NA
adi2mcaRNA13880_R0	XP_031554247.1	309	4.7e-73	285.4	46.28	NA	NA	NA	NA	NA	NA	GO:0005515;NA	protein binding;NA
adi2mcaRNA13897_R2	XP_029179909.1	415	3.1e-94	356.7	44.1	NA	NA	NA	NA	NA	NA	GO:0003677;NA	DNA binding;NA
adi2mcaRNA13897_R3	XP_029179909.1	516	2.4e-91	347.1	38.95	NA	NA	NA	NA	NA	NA	GO:0003677;NA	DNA binding;NA
adi2mcaRNA13897_R4	XP_029179909.1	492	2.1e-83	320.5	35.98	NA	NA	NA	NA	NA	NA	GO:0003676;NA	nucleic acid binding;NA
adi2mcaRNA13897_R5	XP_029179909.1	522	4.5e-71	279.6	34.87	NA	NA	NA	NA	NA	NA	GO:0003677;NA	DNA binding;NA
adi2mcaRNA13897_R6	XP_022777834.1	316	4.3e-79	305.8	54.75	A0A2B4R625_STYPI	unreviewed	Tigger transposable element-derived protein 6	TIGD6 AWC38_SpisGene24432	Stylophora pistillata (Smooth cauliflower coral)	NA	GO:0003677;GO:0003677	DNA binding;DNA binding [GO:0003677]
adi2mcaRNA13897_R7	XP_022777834.1	270	2.3e-65	260.4	55.56	A0A2B4R625_STYPI	unreviewed	Tigger transposable element-derived protein 6	TIGD6 AWC38_SpisGene24432	Stylophora pistillata (Smooth cauliflower coral)	NA	GO:0003677;GO:0003677	DNA binding;DNA binding [GO:0003677]
adi2mcaRNA13897_R8	XP_029179909.1	339	3.2e-57	233.4	40.41	NA	NA	NA	NA	NA	NA	GO:0003677;NA	DNA binding;NA
adi2mcaRNA13897_R9	XP_029179909.1	514	8.7e-88	335.1	37.94	NA	NA	NA	NA	NA	NA	GO:0003677;NA	DNA binding;NA
adi2mcaRNA1389_R0	XP_015759919.1	212	1.2e-111	412.9	95.75	NA	NA	NA	NA	NA	NA	GO:0004672; GO:0005524; GO:0006468;NA	protein kinase activity; ATP binding; protein phosphorylation;NA
adi2mcaRNA13906_R7	XP_029186598.1	146	2.5e-52	216.1	NA	NA	NA	NA	NA	NA	NA	NA;NA	NA;NA
adi2mcaRNA13923_R6	XP_029208050.1	119	2.9e-32	149.8	57.14	NA	NA	NA	NA	NA	NA	GO:0003676; GO:0008270;NA	nucleic acid binding; zinc ion binding;NA
adi2mcaRNA13980_R0	KXJ18235.1	407	1.4e-97	367.1	NA	NA	NA	NA	NA	NA	NA	NA;NA	NA;NA
adi2mcaRNA13982_R2	XP_015753918.1	768	4.3e-222	781.9	56.12	NA	NA	NA	NA	NA	NA	GO:0005515; GO:0043531;NA	protein binding; ADP binding;NA
adi2mcaRNA13_R1	XP_031560189.1	2291	7.2e-257	898.7	NA	NA	NA	NA	NA	NA	NA	NA;NA	NA;NA
adi2mcaRNA14013_R2	PFX30935.1	483	1.6e-115	427.9	51.55	A0A2B4SRA8_STYPI	unreviewed	Tyrosine-protein kinase (EC 2.7.10.2)	CSK AWC38_SpisGene4282	Stylophora pistillata (Smooth cauliflower coral)	NA	GO:0003677; GO:0005524; GO:0016740; GO:0016787;GO:0003677;GO:0004715;GO:0005524;GO:0016787	DNA binding; ATP binding; transferase activity; hydrolase activity;ATP binding [GO:0005524]; DNA binding [GO:0003677]; hydrolase activity [GO:0016787]; non-membrane spanning protein tyrosine kinase activity [GO:0004715]
adi2mcaRNA14013_R3	PFX30935.1	495	2.4e-116	430.6	51.72	A0A2B4SRA8_STYPI	unreviewed	Tyrosine-protein kinase (EC 2.7.10.2)	CSK AWC38_SpisGene4282	Stylophora pistillata (Smooth cauliflower coral)	NA	GO:0003677; GO:0005524; GO:0016740; GO:0016787;GO:0003677;GO:0004715;GO:0005524;GO:0016787	DNA binding; ATP binding; transferase activity; hydrolase activity;ATP binding [GO:0005524]; DNA binding [GO:0003677]; hydrolase activity [GO:0016787]; non-membrane spanning protein tyrosine kinase activity [GO:0004715]
adi2mcaRNA14013_R4	PFX30935.1	474	1.8e-107	401.4	49.58	A0A2B4SRA8_STYPI	unreviewed	Tyrosine-protein kinase (EC 2.7.10.2)	CSK AWC38_SpisGene4282	Stylophora pistillata (Smooth cauliflower coral)	NA	GO:0003677; GO:0005524; GO:0016787;GO:0003677;GO:0004715;GO:0005524;GO:0016787	DNA binding; ATP binding; hydrolase activity;ATP binding [GO:0005524]; DNA binding [GO:0003677]; hydrolase activity [GO:0016787]; non-membrane spanning protein tyrosine kinase activity [GO:0004715]
adi2mcaRNA14013_R5	PFX30935.1	493	1.4e-111	414.8	50.91	A0A2B4SRA8_STYPI	unreviewed	Tyrosine-protein kinase (EC 2.7.10.2)	CSK AWC38_SpisGene4282	Stylophora pistillata (Smooth cauliflower coral)	NA	GO:0003677; GO:0005524; GO:0016740; GO:0016787;GO:0003677;GO:0004715;GO:0005524;GO:0016787	DNA binding; ATP binding; transferase activity; hydrolase activity;ATP binding [GO:0005524]; DNA binding [GO:0003677]; hydrolase activity [GO:0016787]; non-membrane spanning protein tyrosine kinase activity [GO:0004715]
adi2mcaRNA14014_R0	XP_029214048.1	458	1.8e-178	636	70.31	NA	NA	NA	NA	NA	NA	GO:0004842; GO:0005515; GO:0005739; GO:0005829;NA	ubiquitin-protein transferase activity; protein binding; mitochondrion; cytosol;NA
adi2mcaRNA14019_R0	XP_020610109.1	390	6e-10	76.3	25.9	NA	NA	NA	NA	NA	NA	GO:0005515; GO:0008270;NA	protein binding; zinc ion binding;NA
adi2mcaRNA14029_R0	XP_029214009.1	1206	0	1699.1	76.2	NA	NA	NA	NA	NA	NA	GO:0007165;NA	signal transduction;NA
adi2mcaRNA14031_R0	XP_031573300.1	301	1.9e-27	134.4	NA	NA	NA	NA	NA	NA	NA	NA;NA	NA;NA
adi2mcaRNA14033_R0	XP_034331779.1	307	6e-109	405.2	67.1	NA	NA	NA	NA	NA	NA	GO:0005856; GO:0008092;NA	cytoskeleton; cytoskeletal protein binding;NA
adi2mcaRNA14033_R1	XP_034331779.1	307	7e-103	384.8	64.82	NA	NA	NA	NA	NA	NA	GO:0005856; GO:0008092;NA	cytoskeleton; cytoskeletal protein binding;NA
adi2mcaRNA14041_R0	XP_019639147.1	933	8.6e-182	647.9	39.55	NA	NA	NA	NA	NA	NA	GO:0005515; GO:0051321;NA	protein binding; meiotic cell cycle;NA
adi2mcaRNA14051_R0	XP_015760021.1	368	4.1e-157	564.7	NA	NA	NA	NA	NA	NA	NA	NA;NA	NA;NA
adi2mcaRNA14061_R0	XP_033739648.1	310	5.2e-122	448	67.1	NA	NA	NA	NA	NA	NA	GO:0016409;NA	palmitoyltransferase activity;NA
adi2mcaRNA14064_R0	XP_033635878.1	501	9.8e-89	338.6	NA	NA	NA	NA	NA	NA	NA	NA;NA	NA;NA
adi2mcaRNA14068_R3	RMX38774.1	153	1.4e-32	151	NA	A0A3M6TBX5_9CNID	unreviewed	Uncharacterized protein	pdam_00024232	Pocillopora damicornis	NA	NA;NA	NA;NA
adi2mcaRNA14068_R6	RMX38774.1	163	4.8e-31	145.6	NA	A0A3M6TBX5_9CNID	unreviewed	Uncharacterized protein	pdam_00024232	Pocillopora damicornis	NA	NA;NA	NA;NA
adi2mcaRNA14068_R8	XP_026111838.1	259	4.1e-09	72.8	NA	NA	NA	NA	NA	NA	NA	NA;NA	NA;NA
adi2mcaRNA1407_R0	XP_029189654.1	1617	1.3e-267	933.7	NA	NA	NA	NA	NA	NA	NA	NA;NA	NA;NA
adi2mcaRNA1408_R1	XP_020899237.1	580	1.2e-77	301.2	NA	NA	NA	NA	NA	NA	NA	NA;NA	NA;NA
adi2mcaRNA14091_R1	XP_028415618.1	277	4.5e-45	192.2	40.07	NA	NA	NA	NA	NA	NA	GO:0000723; GO:0003678; GO:0006281;NA	telomere maintenance; DNA helicase activity; DNA repair;NA
adi2mcaRNA14091_R2	XP_028415618.1	222	1.9e-28	136.7	NA	NA	NA	NA	NA	NA	NA	NA;NA	NA;NA
adi2mcaRNA14091_R3	XP_028415618.1	223	1.6e-27	133.7	NA	NA	NA	NA	NA	NA	NA	NA;NA	NA;NA
adi2mcaRNA14091_R6	XP_028415618.1	296	5.1e-38	169.1	36.15	NA	NA	NA	NA	NA	NA	GO:0004386; GO:0005524;NA	helicase activity; ATP binding;NA
adi2mcaRNA14091_R7	XP_028415618.1	301	9.5e-42	181.4	36.21	NA	NA	NA	NA	NA	NA	GO:0004386; GO:0005524;NA	helicase activity; ATP binding;NA
adi2mcaRNA14091_R8	XP_028415618.1	235	2.5e-28	136.3	NA	NA	NA	NA	NA	NA	NA	NA;NA	NA;NA
adi2mcaRNA14092_R2	XP_028416828.1	146	1.5e-34	156.8	NA	NA	NA	NA	NA	NA	NA	NA;NA	NA;NA
adi2mcaRNA14094_R5	XP_015760074.1	240	2.3e-59	239.2	55.83	NA	NA	NA	NA	NA	NA	GO:0004842;NA	ubiquitin-protein transferase activity;NA
adi2mcaRNA14098_R3	XP_019858929.1	251	2.4e-52	216.1	NA	NA	NA	NA	NA	NA	NA	NA;NA	NA;NA
adi2mcaRNA14098_R5	XP_015751229.1	253	4e-58	235.3	NA	NA	NA	NA	NA	NA	NA	NA;NA	NA;NA
adi2mcaRNA14099_R2	XP_019639725.1	143	1.4e-11	80.9	NA	NA	NA	NA	NA	NA	NA	NA;NA	NA;NA
adi2mcaRNA14103_R2	XP_015772510.1	595	4.6e-100	375.9	38.15	NA	NA	NA	NA	NA	NA	GO:0003676; GO:0004386; GO:0005524; GO:0006310;NA	nucleic acid binding; helicase activity; ATP binding; DNA recombination;NA
adi2mcaRNA14103_R3	PFX14133.1	357	3.3e-127	466.1	64.71	A0A2B4RBE8_STYPI	unreviewed	ATP-dependent DNA helicase hus2/rqh1	rqh1 AWC38_SpisGene21735	Stylophora pistillata (Smooth cauliflower coral)	NA	GO:0003676; GO:0005524;GO:0003676;GO:0004386;GO:0005524	nucleic acid binding; ATP binding;ATP binding [GO:0005524]; helicase activity [GO:0004386]; nucleic acid binding [GO:0003676]
adi2mcaRNA14103_R4	PFX14133.1	357	9.6e-122	448	63.31	A0A2B4RBE8_STYPI	unreviewed	ATP-dependent DNA helicase hus2/rqh1	rqh1 AWC38_SpisGene21735	Stylophora pistillata (Smooth cauliflower coral)	NA	GO:0003676; GO:0005524;GO:0003676;GO:0004386;GO:0005524	nucleic acid binding; ATP binding;ATP binding [GO:0005524]; helicase activity [GO:0004386]; nucleic acid binding [GO:0003676]
adi2mcaRNA14104_R2	XP_020618503.1	169	2.2e-46	195.7	NA	NA	NA	NA	NA	NA	NA	NA;NA	NA;NA
adi2mcaRNA14105_R7	XP_020618503.1	210	7.8e-49	204.1	NA	NA	NA	NA	NA	NA	NA	NA;NA	NA;NA
adi2mcaRNA14107_R3	XP_015760043.1	214	6.4e-59	237.7	NA	NA	NA	NA	NA	NA	NA	NA;NA	NA;NA
adi2mcaRNA14108_R3	KXJ24421.1	195	1.3e-09	73.9	NA	NA	NA	NA	NA	NA	NA	NA;NA	NA;NA
adi2mcaRNA14109_R0	XP_029200700.1	903	1.6e-125	461.1	NA	NA	NA	NA	NA	NA	NA	NA;NA	NA;NA
adi2mcaRNA14109_R2	XP_029200700.1	781	8.9e-33	152.5	NA	NA	NA	NA	NA	NA	NA	NA;NA	NA;NA
adi2mcaRNA14110_R3	XP_028418315.1	334	7.1e-33	152.1	NA	NA	NA	NA	NA	NA	NA	NA;NA	NA;NA
adi2mcaRNA14116_R5	XP_029187806.1	258	1.2e-57	233.8	NA	NA	NA	NA	NA	NA	NA	NA;NA	NA;NA
adi2mcaRNA14116_R8	XP_029187806.1	276	5.9e-55	224.9	NA	NA	NA	NA	NA	NA	NA	NA;NA	NA;NA
adi2mcaRNA14136_R0	XP_018496236.1	423	7.1e-60	242.3	35.46	NA	NA	NA	NA	NA	NA	GO:0046983;NA	protein dimerization activity;NA
adi2mcaRNA14136_R1	XP_022808742.1	712	2e-58	237.7	NA	NA	NA	NA	NA	NA	NA	NA;NA	NA;NA
adi2mcaRNA14136_R3	XP_022808742.1	662	3.4e-97	366.7	35.5	NA	NA	NA	NA	NA	NA	GO:0046983;NA	protein dimerization activity;NA
adi2mcaRNA14143_R3	XP_029205741.1	265	5.6e-78	301.2	NA	NA	NA	NA	NA	NA	NA	NA;NA	NA;NA
adi2mcaRNA14160_R0	XP_015760125.1	460	1.2e-238	835.9	NA	NA	NA	NA	NA	NA	NA	NA;NA	NA;NA
adi2mcaRNA14164_R4	XP_015753424.1	120	1.5e-10	76.6	NA	NA	NA	NA	NA	NA	NA	NA;NA	NA;NA
adi2mcaRNA14181_R0	XP_028394404.1	303	4.6e-57	232.3	40.26	NA	NA	NA	NA	NA	NA	GO:0003677; GO:0006310; GO:0015074;NA	DNA binding; DNA recombination; DNA integration;NA
adi2mcaRNA14181_R1	XP_028394404.1	308	1.2e-60	244.2	41.56	NA	NA	NA	NA	NA	NA	GO:0003677;NA	DNA binding;NA
adi2mcaRNA14181_R2	XP_028394404.1	304	9.6e-41	177.9	NA	NA	NA	NA	NA	NA	NA	NA;NA	NA;NA
adi2mcaRNA14181_R3	XP_028394404.1	278	7.7e-43	184.9	NA	NA	NA	NA	NA	NA	NA	NA;NA	NA;NA
adi2mcaRNA14181_R7	XP_028394404.1	176	9.8e-38	167.5	48.3	NA	NA	NA	NA	NA	NA	GO:0003677; GO:0006310; GO:0015074;NA	DNA binding; DNA recombination; DNA integration;NA
adi2mcaRNA14181_R9	XP_028394404.1	305	5.3e-81	312	53.77	NA	NA	NA	NA	NA	NA	GO:0003677; GO:0006310; GO:0015074;NA	DNA binding; DNA recombination; DNA integration;NA
adi2mcaRNA14204_R4	XP_022808474.1	356	7.4e-68	268.5	42.98	NA	NA	NA	NA	NA	NA	GO:0005515;NA	protein binding;NA
adi2mcaRNA14204_R6	XP_022807817.1	272	4.3e-61	245.7	50.37	NA	NA	NA	NA	NA	NA	GO:0005515;NA	protein binding;NA
adi2mcaRNA14204_R9	XP_022807817.1	253	3.7e-58	236.1	49.8	NA	NA	NA	NA	NA	NA	GO:0005515;NA	protein binding;NA
adi2mcaRNA14205_R3	XP_022808474.1	358	8.1e-67	265	43.02	NA	NA	NA	NA	NA	NA	GO:0005515;NA	protein binding;NA
adi2mcaRNA14205_R4	XP_022807817.1	268	6e-61	245.4	50	NA	NA	NA	NA	NA	NA	GO:0005515;NA	protein binding;NA
adi2mcaRNA14205_R5	XP_022807817.1	271	2.5e-63	253.1	50.92	NA	NA	NA	NA	NA	NA	GO:0005515;NA	protein binding;NA
adi2mcaRNA14205_R6	XP_022808474.1	255	1.1e-62	251.1	52.55	NA	NA	NA	NA	NA	NA	GO:0005515;NA	protein binding;NA
adi2mcaRNA14205_R8	XP_022808474.1	258	2.3e-64	256.5	53.88	NA	NA	NA	NA	NA	NA	GO:0005515;NA	protein binding;NA
adi2mcaRNA14213_R4	XP_015753238.1	153	1.1e-57	233.8	NA	NA	NA	NA	NA	NA	NA	NA;NA	NA;NA
adi2mcaRNA14213_R7	XP_015780410.1	203	3.9e-52	215.3	NA	NA	NA	NA	NA	NA	NA	NA;NA	NA;NA
adi2mcaRNA14213_R8	XP_015780410.1	198	1.1e-42	184.1	NA	NA	NA	NA	NA	NA	NA	NA;NA	NA;NA
adi2mcaRNA14220_R5	PFX12587.1	314	1.6e-149	539.7	NA	A0A2B4R8A0_STYPI	unreviewed	Uncharacterized protein	AWC38_SpisGene23430	Stylophora pistillata (Smooth cauliflower coral)	NA	NA;NA	NA;NA
adi2mcaRNA14223_R3	PFX23053.1	147	3.1e-67	266.9	91.16	A0A2B4S1X5_STYPI	unreviewed	Uncharacterized protein	AWC38_SpisGene12412	Stylophora pistillata (Smooth cauliflower coral)	NA	GO:0004842;NA	ubiquitin-protein transferase activity;NA
adi2mcaRNA14223_R4	XP_031553692.1	654	1.2e-62	251.5	30.73	NA	NA	NA	NA	NA	NA	GO:0004842;NA	ubiquitin-protein transferase activity;NA
adi2mcaRNA14223_R7	PFX23053.1	149	3.2e-50	209.9	75.17	A0A2B4S1X5_STYPI	unreviewed	Uncharacterized protein	AWC38_SpisGene12412	Stylophora pistillata (Smooth cauliflower coral)	NA	GO:0004842;NA	ubiquitin-protein transferase activity;NA
adi2mcaRNA14244_R1	XP_028656675.1	242	2e-47	199.9	41.74	NA	NA	NA	NA	NA	NA	GO:0003841; GO:0008654; GO:0016020;NA	1-acylglycerol-3-phosphate O-acyltransferase activity; phospholipid biosynthetic process; membrane;NA
adi2mcaRNA14247_R1	XP_015760157.1	531	2.1e-186	662.5	67.98	NA	NA	NA	NA	NA	NA	GO:0008270;NA	zinc ion binding;NA
adi2mcaRNA14262_R0	XP_027058555.1	944	2.2e-197	699.9	53.81	NA	NA	NA	NA	NA	NA	GO:0046373; GO:0046556;NA	L-arabinose metabolic process; alpha-L-arabinofuranosidase activity;NA
adi2mcaRNA14264_R0	PFX25955.1	765	2.2e-40	178.7	32.29	A0A2B4SBX8_STYPI	unreviewed	Uncharacterized protein	AWC38_SpisGene9410	Stylophora pistillata (Smooth cauliflower coral)	NA	GO:0046373; GO:0046556;GO:0046373;GO:0046556	L-arabinose metabolic process; alpha-L-arabinofuranosidase activity;alpha-L-arabinofuranosidase activity [GO:0046556]; L-arabinose metabolic process [GO:0046373]
adi2mcaRNA14268_R0	PFX25955.1	424	1.4e-118	437.2	NA	A0A2B4SBX8_STYPI	unreviewed	Uncharacterized protein	AWC38_SpisGene9410	Stylophora pistillata (Smooth cauliflower coral)	NA	NA;GO:0046373;GO:0046556	NA;alpha-L-arabinofuranosidase activity [GO:0046556]; L-arabinose metabolic process [GO:0046373]
adi2mcaRNA14313_R3	XP_022778811.1	397	8.2e-87	332	NA	NA	NA	NA	NA	NA	NA	NA;NA	NA;NA
adi2mcaRNA14313_R4	XP_022778811.1	402	1.1e-74	291.6	NA	NA	NA	NA	NA	NA	NA	NA;NA	NA;NA
adi2mcaRNA14314_R1	XP_029209928.1	623	9e-301	1043.9	87.8	NA	NA	NA	NA	NA	NA	GO:0004190; GO:0006508;NA	aspartic-type endopeptidase activity; proteolysis;NA
adi2mcaRNA14314_R2	XP_029209928.1	668	1.2e-297	1033.5	NA	NA	NA	NA	NA	NA	NA	NA;NA	NA;NA
adi2mcaRNA14314_R6	XP_029209928.1	668	4.9e-258	901.7	NA	NA	NA	NA	NA	NA	NA	NA;NA	NA;NA
adi2mcaRNA14314_R7	KFD66418.1	1717	1.5e-227	800.8	NA	A0A085NAC2_9BILA	unreviewed	Integrase catalytic domain-containing protein	M514_21448	Trichuris suis (pig whipworm)	NA	NA;GO:0003676;GO:0015074	NA;nucleic acid binding [GO:0003676]; DNA integration [GO:0015074]
adi2mcaRNA14314_R9	KFD66418.1	1706	3.4e-224	789.6	32.71	A0A085NAC2_9BILA	unreviewed	Integrase catalytic domain-containing protein	M514_21448	Trichuris suis (pig whipworm)	NA	GO:0004190; GO:0006508;GO:0003676;GO:0015074	aspartic-type endopeptidase activity; proteolysis;nucleic acid binding [GO:0003676]; DNA integration [GO:0015074]
adi2mcaRNA14326_R5	XP_020623151.1	295	5.2e-73	285	49.83	NA	NA	NA	NA	NA	NA	GO:0004930; GO:0007186; GO:0016021;NA	G protein-coupled receptor activity; G protein-coupled receptor signaling pathway; integral component of membrane;NA
adi2mcaRNA14336_R3	XP_029211654.1	155	4.9e-29	138.3	46.45	NA	NA	NA	NA	NA	NA	GO:0004930; GO:0007186; GO:0016021;NA	G protein-coupled receptor activity; G protein-coupled receptor signaling pathway; integral component of membrane;NA
adi2mcaRNA14342_R0	XP_027058992.1	520	2.1e-44	189.9	29.81	A0A3M6V5L1_9CNID	unreviewed	U6 small nuclear RNA (adenine-(43)-N(6))-methyltransferase (EC 2.1.1.-)	pdam_00014187	Pocillopora damicornis	NA	GO:0008168;GO:0008168;GO:0032259	methyltransferase activity;methyltransferase activity [GO:0008168]; methylation [GO:0032259]
adi2mcaRNA14342_R1	XP_015776331.1	111	5.7e-44	188.3	79.28	NA	NA	NA	NA	NA	NA	GO:0008168;NA	methyltransferase activity;NA
adi2mcaRNA14342_R2	XP_015776331.1	109	4.2e-27	131.7	62.39	NA	NA	NA	NA	NA	NA	GO:0008168;NA	methyltransferase activity;NA
adi2mcaRNA14342_R6	XP_015776331.1	104	1.7e-28	136	65.38	NA	NA	NA	NA	NA	NA	GO:0008168;NA	methyltransferase activity;NA
adi2mcaRNA14342_R7	XP_015776331.1	109	4e-25	125.2	61.47	NA	NA	NA	NA	NA	NA	GO:0008168;NA	methyltransferase activity;NA
adi2mcaRNA14342_R8	XP_015776331.1	110	5.8e-29	137.5	62.73	NA	NA	NA	NA	NA	NA	GO:0008168;NA	methyltransferase activity;NA
adi2mcaRNA14346_R1	XP_032239443.1	105	4.4e-25	124.4	NA	NA	NA	NA	NA	NA	NA	NA;NA	NA;NA
adi2mcaRNA14348_R7	XP_015776331.1	72	7.3e-24	120.2	77.78	NA	NA	NA	NA	NA	NA	GO:0008168;NA	methyltransferase activity;NA
adi2mcaRNA14354_R0	XP_015776331.1	95	1.3e-31	146	72.63	NA	NA	NA	NA	NA	NA	GO:0008168;NA	methyltransferase activity;NA
adi2mcaRNA14354_R9	XP_015776331.1	90	2.3e-28	135.2	72.22	NA	NA	NA	NA	NA	NA	GO:0008168;NA	methyltransferase activity;NA
adi2mcaRNA14379_R0	XP_015770645.1	346	1.7e-40	177.9	NA	NA	NA	NA	NA	NA	NA	NA;NA	NA;NA
adi2mcaRNA14388_R0	XP_029213206.1	563	7.1e-146	528.1	50.62	NA	NA	NA	NA	NA	NA	GO:0004888; GO:0005230; GO:0016021; GO:0034220;NA	transmembrane signaling receptor activity; extracellular ligand-gated ion channel activity; integral component of membrane; ion transmembrane transport;NA
adi2mcaRNA14388_R1	XP_029213206.1	561	3.3e-143	519.2	51.16	NA	NA	NA	NA	NA	NA	GO:0004888; GO:0005230; GO:0016021; GO:0034220;NA	transmembrane signaling receptor activity; extracellular ligand-gated ion channel activity; integral component of membrane; ion transmembrane transport;NA
adi2mcaRNA14405_R3	XP_022793441.1	561	8e-238	833.6	72.91	A0A2B4S5M9_STYPI	unreviewed	Gamma-glutamyltranspeptidase 1	Ggt1 AWC38_SpisGene11552	Stylophora pistillata (Smooth cauliflower coral)	NA	GO:0006751; GO:0036374;GO:0006751;GO:0016021;GO:0036374	glutathione catabolic process; glutathione hydrolase activity;integral component of membrane [GO:0016021]; glutathione hydrolase activity [GO:0036374]; glutathione catabolic process [GO:0006751]
adi2mcaRNA14405_R4	XP_022793441.1	543	2.5e-243	851.7	75.87	A0A2B4S5M9_STYPI	unreviewed	Gamma-glutamyltranspeptidase 1	Ggt1 AWC38_SpisGene11552	Stylophora pistillata (Smooth cauliflower coral)	NA	GO:0006751; GO:0036374;GO:0006751;GO:0016021;GO:0036374	glutathione catabolic process; glutathione hydrolase activity;integral component of membrane [GO:0016021]; glutathione hydrolase activity [GO:0036374]; glutathione catabolic process [GO:0006751]
adi2mcaRNA14414_R7	PVD31494.1	71	1.2e-20	109	71.83	A0A2T7PDJ7_POMCA	unreviewed	Protein CASP	C0Q70_06906	Pomacea canaliculata (Golden apple snail)	NA	GO:0006891; GO:0030173;GO:0006891;GO:0030173	intra-Golgi vesicle-mediated transport; integral component of Golgi membrane;integral component of Golgi membrane [GO:0030173]; intra-Golgi vesicle-mediated transport [GO:0006891]
adi2mcaRNA14416_R4	XP_015766362.1	449	5.1e-106	395.2	47.88	NA	NA	NA	NA	NA	NA	GO:0005515;NA	protein binding;NA
adi2mcaRNA14417_R1	EDO49618.1	141	1e-19	107.5	NA	A7RFK7_NEMVE	unreviewed	Predicted protein	v1g196456	Nematostella vectensis (Starlet sea anemone)	NA	NA;GO:0007154;GO:0016021	NA;integral component of membrane [GO:0016021]; cell communication [GO:0007154]
adi2mcaRNA14418_R3	XP_032224860.1	185	1.5e-18	103.2	NA	NA	NA	NA	NA	NA	NA	NA;NA	NA;NA
adi2mcaRNA14419_R0	XP_022777513.1	81	8.8e-16	94	NA	A0A2B4SFE3_STYPI	unreviewed	Uncharacterized protein	AWC38_SpisGene5878	Stylophora pistillata (Smooth cauliflower coral)	NA	NA;NA	NA;NA
adi2mcaRNA14419_R4	XP_020909917.1	165	8.5e-17	97.4	NA	NA	NA	NA	NA	NA	NA	NA;NA	NA;NA
adi2mcaRNA14419_R8	XP_020909917.1	165	1.3e-17	100.1	NA	NA	NA	NA	NA	NA	NA	NA;NA	NA;NA
adi2mcaRNA14437_R2	PFX33883.1	572	1.8e-204	723.4	NA	A0A2B4SXP4_STYPI	unreviewed	Carboxylic ester hydrolase (EC 3.1.1.-)	NLGN4X AWC38_SpisGene1291	Stylophora pistillata (Smooth cauliflower coral)	NA	NA;GO:0016787	NA;hydrolase activity [GO:0016787]
adi2mcaRNA14437_R3	PFX27572.1	507	2.5e-172	616.7	59.76	A0A2B4SGD5_STYPI	unreviewed	Carboxylic ester hydrolase (EC 3.1.1.-)	NLGN4X AWC38_SpisGene7730	Stylophora pistillata (Smooth cauliflower coral)	NA	GO:0016787;GO:0016021;GO:0016787	hydrolase activity;integral component of membrane [GO:0016021]; hydrolase activity [GO:0016787]
adi2mcaRNA1443_R0	XP_029189352.1	2299	0	3783	84.12	NA	NA	NA	NA	NA	NA	GO:0000166; GO:0003677; GO:0003887; GO:0005634; GO:0006260; GO:0008270;NA	nucleotide binding; DNA binding; DNA-directed DNA polymerase activity; nucleus; DNA replication; zinc ion binding;NA
adi2mcaRNA14447_R4	WP_180337602.1	775	3.5e-84	323.9	NA	NA	NA	NA	NA	NA	NA	NA;NA	NA;NA
adi2mcaRNA14447_R5	WP_180337602.1	875	7.5e-128	469.2	NA	NA	NA	NA	NA	NA	NA	NA;NA	NA;NA
adi2mcaRNA14447_R6	WP_180337602.1	875	9.9e-117	432.2	NA	NA	NA	NA	NA	NA	NA	NA;NA	NA;NA
adi2mcaRNA14447_R8	WP_180337602.1	877	9.4e-103	385.6	31.24	NA	NA	NA	NA	NA	NA	GO:0003824; GO:0005975; GO:0030246;NA	catalytic activity; carbohydrate metabolic process; carbohydrate binding;NA
adi2mcaRNA14447_R9	WP_180337602.1	886	4.1e-109	406.8	NA	NA	NA	NA	NA	NA	NA	NA;NA	NA;NA
adi2mcaRNA14456_R2	XP_013402746.2	307	7.3e-72	281.2	49.19	A0A1S3IXP3_LINUN	unreviewed	uncharacterized protein LOC106168283	LOC106168283	Lingula unguis	NA	GO:0003677; GO:0006310; GO:0015074;GO:0003677;GO:0006310;GO:0015074	DNA binding; DNA recombination; DNA integration;DNA binding [GO:0003677]; DNA integration [GO:0015074]; DNA recombination [GO:0006310]
adi2mcaRNA14456_R7	XP_013402746.2	302	8.3e-79	304.3	50.99	A0A1S3IXP3_LINUN	unreviewed	uncharacterized protein LOC106168283	LOC106168283	Lingula unguis	NA	GO:0003677; GO:0006310; GO:0015074;GO:0003677;GO:0006310;GO:0015074	DNA binding; DNA recombination; DNA integration;DNA binding [GO:0003677]; DNA integration [GO:0015074]; DNA recombination [GO:0006310]
adi2mcaRNA14457_R1	XP_031574736.1	1326	2.3e-294	1022.7	42.46	NA	NA	NA	NA	NA	NA	GO:0003676;NA	nucleic acid binding;NA
adi2mcaRNA14457_R2	XP_031574736.1	1290	8.4e-227	798.1	37.98	NA	NA	NA	NA	NA	NA	GO:0003676;NA	nucleic acid binding;NA
adi2mcaRNA14468_R0	XP_029186045.1	88	2.3e-17	99	NA	NA	NA	NA	NA	NA	NA	NA;NA	NA;NA
adi2mcaRNA14468_R1	XP_029186045.1	88	2.3e-17	99	NA	NA	NA	NA	NA	NA	NA	NA;NA	NA;NA
adi2mcaRNA14468_R2	XP_029186045.1	132	3.2e-18	102.1	NA	NA	NA	NA	NA	NA	NA	NA;NA	NA;NA
adi2mcaRNA1446_R1	XP_020601645.1	568	1.2e-143	520.8	42.43	NA	NA	NA	NA	NA	NA	GO:0008376; GO:0032580;NA	acetylgalactosaminyltransferase activity; Golgi cisterna membrane;NA
adi2mcaRNA1446_R3	XP_020601645.1	582	3.9e-72	282.7	NA	NA	NA	NA	NA	NA	NA	NA;NA	NA;NA
adi2mcaRNA14488_R0	XP_022789576.1	242	4.8e-12	82	31.82	NA	NA	NA	NA	NA	NA	GO:0004930; GO:0007186; GO:0016021;NA	G protein-coupled receptor activity; G protein-coupled receptor signaling pathway; integral component of membrane;NA
adi2mcaRNA1448_R2	PFX19912.1	113	2.5e-17	99.4	NA	A0A2B4RUK4_STYPI	unreviewed	Pro-Pol polyprotein	pol AWC38_SpisGene15655	Stylophora pistillata (Smooth cauliflower coral)	NA	NA;NA	NA;NA
adi2mcaRNA1448_R7	CAC5371905.1	256	5.4e-24	122.1	NA	NA	NA	NA	NA	NA	NA	NA;NA	NA;NA
adi2mcaRNA14496_R0	XP_015760831.1	428	4.4e-90	342.4	43.22	NA	NA	NA	NA	NA	NA	GO:0046983;NA	protein dimerization activity;NA
adi2mcaRNA14496_R1	XP_015760831.1	414	4.5e-84	322.4	41.55	NA	NA	NA	NA	NA	NA	GO:0046983;NA	protein dimerization activity;NA
adi2mcaRNA14499_R3	XP_015760439.1	634	1.9e-186	662.9	56.62	NA	NA	NA	NA	NA	NA	GO:0003950; GO:0046872;NA	NAD+ ADP-ribosyltransferase activity; metal ion binding;NA
adi2mcaRNA1449_R3	XP_015759422.1	317	2.1e-134	489.2	NA	NA	NA	NA	NA	NA	NA	NA;NA	NA;NA
adi2mcaRNA1449_R4	XP_015759422.1	291	4.8e-139	505	NA	NA	NA	NA	NA	NA	NA	NA;NA	NA;NA
adi2mcaRNA14500_R3	XP_029206823.1	337	4.2e-186	662.5	98.22	NA	NA	NA	NA	NA	NA	GO:0003676; GO:0015074;NA	nucleic acid binding; DNA integration;NA
adi2mcaRNA14500_R9	XP_020555459.2	1067	1.5e-183	654.1	37.58	A0A3B3HNI8_ORYLA	unreviewed	Endonuclease (EC 2.7.7.49) (Reverse transcriptase)	LOC105357518	Oryzias latipes (Japanese rice fish) (Japanese killifish)	NA	GO:0003676; GO:0015074;GO:0003676;GO:0004190;GO:0008270;GO:0015074	nucleic acid binding; DNA integration;aspartic-type endopeptidase activity [GO:0004190]; nucleic acid binding [GO:0003676]; zinc ion binding [GO:0008270]; DNA integration [GO:0015074]
adi2mcaRNA14505_R1	XP_026095341.1	1983	0	1777.3	46.95	NA	NA	NA	NA	NA	NA	GO:0003676; GO:0008270; GO:0015074;NA	nucleic acid binding; zinc ion binding; DNA integration;NA
adi2mcaRNA14505_R2	XP_026095341.1	1984	0	1746.5	46.47	NA	NA	NA	NA	NA	NA	GO:0003676; GO:0008270;NA	nucleic acid binding; zinc ion binding;NA
adi2mcaRNA14505_R3	XP_026095341.1	1954	0	1769.2	47.08	NA	NA	NA	NA	NA	NA	GO:0003676; GO:0008270; GO:0015074;NA	nucleic acid binding; zinc ion binding; DNA integration;NA
adi2mcaRNA14505_R5	XP_026095341.1	1914	0	1777.7	48.01	NA	NA	NA	NA	NA	NA	GO:0003676; GO:0008270; GO:0015074;NA	nucleic acid binding; zinc ion binding; DNA integration;NA
adi2mcaRNA14505_R7	XP_026088881.1	1977	0	1596.3	44.87	NA	NA	NA	NA	NA	NA	GO:0003676; GO:0015074;NA	nucleic acid binding; DNA integration;NA
adi2mcaRNA14505_R8	XP_026095341.1	1905	0	1501.5	NA	NA	NA	NA	NA	NA	NA	NA;NA	NA;NA
adi2mcaRNA14527_R0	XP_020622911.1	175	1e-73	286.6	82.86	NA	NA	NA	NA	NA	NA	GO:0005783; GO:0016021;NA	endoplasmic reticulum; integral component of membrane;NA
adi2mcaRNA14540_R6	XP_022803984.1	265	3.7e-36	162.9	34.72	NA	NA	NA	NA	NA	NA	GO:0004672; GO:0005524; GO:0006468;NA	protein kinase activity; ATP binding; protein phosphorylation;NA
adi2mcaRNA14540_R7	XP_022803984.1	224	3.6e-34	156	37.95	NA	NA	NA	NA	NA	NA	GO:0004672; GO:0005524; GO:0006468;NA	protein kinase activity; ATP binding; protein phosphorylation;NA
adi2mcaRNA14548_R3	XP_028412038.1	311	3.3e-48	202.6	43.73	NA	NA	NA	NA	NA	NA	GO:0003676; GO:0005524;NA	nucleic acid binding; ATP binding;NA
adi2mcaRNA14548_R4	XP_028412038.1	228	5.6e-13	85.1	NA	NA	NA	NA	NA	NA	NA	NA;NA	NA;NA
adi2mcaRNA14552_R2	XP_015780763.1	59	8.6e-13	83.2	NA	NA	NA	NA	NA	NA	NA	NA;NA	NA;NA
adi2mcaRNA14552_R6	XP_015780763.1	119	8.6e-10	73.9	NA	NA	NA	NA	NA	NA	NA	NA;NA	NA;NA
adi2mcaRNA14553_R3	XP_031575492.1	167	7.4e-15	91.7	NA	NA	NA	NA	NA	NA	NA	NA;NA	NA;NA
adi2mcaRNA14553_R4	XP_019858929.1	147	1.1e-11	80.9	NA	NA	NA	NA	NA	NA	NA	NA;NA	NA;NA
adi2mcaRNA14553_R5	XP_031575492.1	139	5.8e-09	71.6	NA	NA	NA	NA	NA	NA	NA	NA;NA	NA;NA
adi2mcaRNA14553_R6	XP_022332807.1	105	7.5e-09	71.2	NA	NA	NA	NA	NA	NA	NA	NA;NA	NA;NA
adi2mcaRNA14554_R0	XP_031575492.1	243	1.4e-69	273.9	53.91	NA	NA	NA	NA	NA	NA	GO:0003676; GO:0015074;NA	nucleic acid binding; DNA integration;NA
adi2mcaRNA14554_R1	XP_031575492.1	243	1.4e-69	273.9	53.91	NA	NA	NA	NA	NA	NA	GO:0003676; GO:0015074;NA	nucleic acid binding; DNA integration;NA
adi2mcaRNA14554_R2	XP_031575492.1	243	1.1e-65	260.8	53.09	NA	NA	NA	NA	NA	NA	GO:0003676; GO:0015074;NA	nucleic acid binding; DNA integration;NA
adi2mcaRNA14554_R4	XP_031575492.1	245	3.7e-67	265.8	53.06	NA	NA	NA	NA	NA	NA	GO:0003676; GO:0015074;NA	nucleic acid binding; DNA integration;NA
adi2mcaRNA14554_R6	XP_031575492.1	236	4.4e-70	275.4	54.24	NA	NA	NA	NA	NA	NA	GO:0015074;NA	DNA integration;NA
adi2mcaRNA14554_R8	XP_031575492.1	249	1.4e-72	283.9	55.42	NA	NA	NA	NA	NA	NA	GO:0003676; GO:0015074;NA	nucleic acid binding; DNA integration;NA
adi2mcaRNA14554_R9	XP_031575492.1	235	8.6e-73	284.6	58.72	NA	NA	NA	NA	NA	NA	GO:0003676; GO:0015074;NA	nucleic acid binding; DNA integration;NA
adi2mcaRNA14555_R7	PFX15453.1	348	3.4e-55	226.1	NA	A0A2B4RF62_STYPI	unreviewed	Putative RNA-directed DNA polymerase from transposon X-element	AWC38_SpisGene20326	Stylophora pistillata (Smooth cauliflower coral)	NA	NA;GO:0003964	NA;RNA-directed DNA polymerase activity [GO:0003964]
adi2mcaRNA14556_R0	XP_015772066.1	126	2.5e-24	123.2	NA	NA	NA	NA	NA	NA	NA	NA;NA	NA;NA
adi2mcaRNA14556_R6	XP_028405227.1	134	5.9e-25	124.8	NA	NA	NA	NA	NA	NA	NA	NA;NA	NA;NA
adi2mcaRNA14558_R0	XP_033646755.1	764	1.2e-173	620.5	NA	NA	NA	NA	NA	NA	NA	NA;NA	NA;NA
adi2mcaRNA14558_R2	XP_033646755.1	963	1.8e-240	842.8	NA	NA	NA	NA	NA	NA	NA	NA;NA	NA;NA
adi2mcaRNA14567_R1	PFX16391.1	180	1.1e-33	155.2	NA	A0A2B4RFL1_STYPI	unreviewed	RNA-directed DNA polymerase from mobile element jockey	pol AWC38_SpisGene19340	Stylophora pistillata (Smooth cauliflower coral)	NA	NA;GO:0003964	NA;RNA-directed DNA polymerase activity [GO:0003964]
adi2mcaRNA14567_R4	PFX16391.1	144	6e-28	136.3	NA	A0A2B4RFL1_STYPI	unreviewed	RNA-directed DNA polymerase from mobile element jockey	pol AWC38_SpisGene19340	Stylophora pistillata (Smooth cauliflower coral)	NA	NA;GO:0003964	NA;RNA-directed DNA polymerase activity [GO:0003964]
adi2mcaRNA14567_R5	KXJ18191.1	436	3.4e-39	173.7	NA	NA	NA	NA	NA	NA	NA	NA;NA	NA;NA
adi2mcaRNA14567_R8	PFX16391.1	220	3.5e-34	156.8	NA	A0A2B4RFL1_STYPI	unreviewed	RNA-directed DNA polymerase from mobile element jockey	pol AWC38_SpisGene19340	Stylophora pistillata (Smooth cauliflower coral)	NA	NA;GO:0003964	NA;RNA-directed DNA polymerase activity [GO:0003964]
adi2mcaRNA14579_R0	XP_029212685.1	346	1.9e-175	626.7	NA	NA	NA	NA	NA	NA	NA	NA;NA	NA;NA
adi2mcaRNA14579_R3	XP_029212685.1	277	1.2e-88	338.6	64.98	NA	NA	NA	NA	NA	NA	GO:0003676; GO:0008270;NA	nucleic acid binding; zinc ion binding;NA
adi2mcaRNA14579_R4	XP_029212685.1	552	4.3e-271	944.9	NA	NA	NA	NA	NA	NA	NA	NA;NA	NA;NA
adi2mcaRNA14579_R5	XP_029212685.1	201	4.2e-63	253.4	68.66	NA	NA	NA	NA	NA	NA	GO:0003676; GO:0008270;NA	nucleic acid binding; zinc ion binding;NA
adi2mcaRNA14583_R1	RMX51903.1	97	1.8e-08	71.2	NA	A0A3M6UDZ3_9CNID	unreviewed	HECT domain-containing protein	pdam_00012162	Pocillopora damicornis	NA	NA;GO:0004842	NA;ubiquitin-protein transferase activity [GO:0004842]
adi2mcaRNA14583_R5	RMX51903.1	362	9.5e-49	205.3	35.08	A0A3M6UDZ3_9CNID	unreviewed	HECT domain-containing protein	pdam_00012162	Pocillopora damicornis	NA	GO:0004842;GO:0004842	ubiquitin-protein transferase activity;ubiquitin-protein transferase activity [GO:0004842]
adi2mcaRNA14583_R7	RMX51903.1	391	1.7e-35	161.4	30.18	A0A3M6UDZ3_9CNID	unreviewed	HECT domain-containing protein	pdam_00012162	Pocillopora damicornis	NA	GO:0004842;GO:0004842	ubiquitin-protein transferase activity;ubiquitin-protein transferase activity [GO:0004842]
adi2mcaRNA14583_R8	RMX51903.1	371	3.2e-25	127.1	29.38	A0A3M6UDZ3_9CNID	unreviewed	HECT domain-containing protein	pdam_00012162	Pocillopora damicornis	NA	GO:0004842;GO:0004842	ubiquitin-protein transferase activity;ubiquitin-protein transferase activity [GO:0004842]
adi2mcaRNA14585_R0	XP_015760492.1	305	2e-96	362.8	NA	NA	NA	NA	NA	NA	NA	NA;NA	NA;NA
adi2mcaRNA14585_R1	XP_015760492.1	305	1.3e-95	360.1	NA	NA	NA	NA	NA	NA	NA	NA;NA	NA;NA
adi2mcaRNA14585_R2	XP_015760492.1	305	4.9e-95	358.2	NA	NA	NA	NA	NA	NA	NA	NA;NA	NA;NA
adi2mcaRNA14585_R6	XP_015760492.1	305	6.6e-86	327.8	NA	NA	NA	NA	NA	NA	NA	NA;NA	NA;NA
adi2mcaRNA14585_R8	XP_015760492.1	300	3e-83	318.9	NA	NA	NA	NA	NA	NA	NA	NA;NA	NA;NA
adi2mcaRNA14585_R9	XP_015760492.1	264	8.3e-75	290.8	NA	NA	NA	NA	NA	NA	NA	NA;NA	NA;NA
adi2mcaRNA1458_R3	NNK28926.1	768	1e-87	335.1	NA	NA	NA	NA	NA	NA	NA	NA;NA	NA;NA
adi2mcaRNA14600_R0	XP_015779120.1	167	1.2e-17	100.9	37.72	NA	NA	NA	NA	NA	NA	GO:0005515;NA	protein binding;NA
adi2mcaRNA14600_R1	XP_015779120.1	175	1.9e-20	110.2	34.29	NA	NA	NA	NA	NA	NA	GO:0005515; GO:0008270;NA	protein binding; zinc ion binding;NA
adi2mcaRNA14600_R2	XP_015779120.1	175	7.6e-20	108.2	34.29	NA	NA	NA	NA	NA	NA	GO:0005515; GO:0008270;NA	protein binding; zinc ion binding;NA
adi2mcaRNA14604_R2	XP_015752673.1	168	2.3e-15	92.4	NA	NA	NA	NA	NA	NA	NA	NA;NA	NA;NA
adi2mcaRNA14608_R5	PFX12890.1	169	3.4e-18	103.6	44.97	A0A2B4R8R3_STYPI	unreviewed	Transposon TX1 uncharacterized 149 kDa protein	AWC38_SpisGene23082	Stylophora pistillata (Smooth cauliflower coral)	NA	GO:0003676; GO:0008270;GO:0003676;GO:0008270	nucleic acid binding; zinc ion binding;nucleic acid binding [GO:0003676]; zinc ion binding [GO:0008270]
adi2mcaRNA14610_R4	XP_029180182.1	181	2.8e-59	239.2	NA	NA	NA	NA	NA	NA	NA	NA;NA	NA;NA
adi2mcaRNA14611_R5	XP_015752747.1	295	1.1e-133	486.5	NA	NA	NA	NA	NA	NA	NA	NA;NA	NA;NA
adi2mcaRNA14618_R3	XP_029197609.1	344	1.2e-46	198.4	NA	NA	NA	NA	NA	NA	NA	NA;NA	NA;NA
adi2mcaRNA14618_R4	XP_033764354.1	409	8.3e-73	285.4	NA	NA	NA	NA	NA	NA	NA	NA;NA	NA;NA
adi2mcaRNA14618_R6	KXJ16188.1	229	9.2e-27	131.7	NA	NA	NA	NA	NA	NA	NA	NA;NA	NA;NA
adi2mcaRNA14618_R7	XP_028519133.1	201	4.9e-28	135.6	NA	NA	NA	NA	NA	NA	NA	NA;NA	NA;NA
adi2mcaRNA14618_R8	KXJ16188.1	366	1.4e-56	231.1	NA	NA	NA	NA	NA	NA	NA	NA;NA	NA;NA
adi2mcaRNA14621_R1	RXN27563.1	498	6.1e-81	312.8	37.55	A0A498N5S8_LABRO	unreviewed	CGG triplet repeat-binding 1	ROHU_019931	Labeo rohita (Indian major carp) (Cyprinus rohita)	NA	GO:0006508; GO:0008234; GO:0046983;GO:0001227;GO:0003690;GO:0005634;GO:0046983	proteolysis; cysteine-type peptidase activity; protein dimerization activity;nucleus [GO:0005634]; DNA-binding transcription repressor activity, RNA polymerase II-specific [GO:0001227]; double-stranded DNA binding [GO:0003690]; protein dimerization activity [GO:0046983]
adi2mcaRNA14621_R2	RXN27563.1	498	6.1e-81	312.8	37.55	A0A498N5S8_LABRO	unreviewed	CGG triplet repeat-binding 1	ROHU_019931	Labeo rohita (Indian major carp) (Cyprinus rohita)	NA	GO:0006508; GO:0008234; GO:0046983;GO:0001227;GO:0003690;GO:0005634;GO:0046983	proteolysis; cysteine-type peptidase activity; protein dimerization activity;nucleus [GO:0005634]; DNA-binding transcription repressor activity, RNA polymerase II-specific [GO:0001227]; double-stranded DNA binding [GO:0003690]; protein dimerization activity [GO:0046983]
adi2mcaRNA14640_R0	XP_031568312.1	1407	1.8e-306	1062.8	51.17	NA	NA	NA	NA	NA	NA	GO:0005515;NA	protein binding;NA
adi2mcaRNA14645_R4	XP_015772106.1	88	1.2e-22	116.7	NA	NA	NA	NA	NA	NA	NA	NA;NA	NA;NA
adi2mcaRNA14645_R5	XP_015772106.1	77	8.7e-25	123.6	NA	NA	NA	NA	NA	NA	NA	NA;NA	NA;NA
adi2mcaRNA14647_R2	XP_018952830.1	172	1.9e-32	150.2	NA	NA	NA	NA	NA	NA	NA	NA;NA	NA;NA
adi2mcaRNA14647_R7	XP_018952830.1	299	2.3e-36	163.7	NA	NA	NA	NA	NA	NA	NA	NA;NA	NA;NA
adi2mcaRNA14649_R2	XP_021377776.1	1010	3.2e-233	818.9	NA	NA	NA	NA	NA	NA	NA	NA;NA	NA;NA
adi2mcaRNA14649_R5	PFX12279.1	302	6.1e-41	178.7	NA	A0A2B4R638_STYPI	unreviewed	Uncharacterized protein K02A2.6	K02A2.6 AWC38_SpisGene23791	Stylophora pistillata (Smooth cauliflower coral)	NA	NA;GO:0003676;GO:0015074	NA;nucleic acid binding [GO:0003676]; DNA integration [GO:0015074]
adi2mcaRNA14652_R7	XP_029207005.1	308	9.6e-92	347.1	NA	NA	NA	NA	NA	NA	NA	NA;NA	NA;NA
adi2mcaRNA14655_R2	XP_029182116.1	246	2.4e-76	295.8	NA	NA	NA	NA	NA	NA	NA	NA;NA	NA;NA
adi2mcaRNA14662_R8	XP_029207005.1	315	6.6e-80	307.8	NA	NA	NA	NA	NA	NA	NA	NA;NA	NA;NA
adi2mcaRNA14666_R4	XP_029207005.1	300	1e-82	317	NA	NA	NA	NA	NA	NA	NA	NA;NA	NA;NA
adi2mcaRNA14666_R7	XP_029207005.1	300	3.9e-82	315.1	NA	NA	NA	NA	NA	NA	NA	NA;NA	NA;NA
adi2mcaRNA14667_R4	XP_029207005.1	312	4.7e-86	328.2	NA	NA	NA	NA	NA	NA	NA	NA;NA	NA;NA
adi2mcaRNA14668_R1	XP_015771011.1	108	1.8e-19	106.3	54.63	NA	NA	NA	NA	NA	NA	GO:0003676; GO:0005524;NA	nucleic acid binding; ATP binding;NA
adi2mcaRNA14668_R4	XP_015771011.1	123	2e-25	126.3	56.91	NA	NA	NA	NA	NA	NA	GO:0003676; GO:0005524;NA	nucleic acid binding; ATP binding;NA
adi2mcaRNA14668_R8	XP_015771011.1	115	8.1e-23	117.5	55.65	NA	NA	NA	NA	NA	NA	GO:0003676; GO:0005524;NA	nucleic acid binding; ATP binding;NA
adi2mcaRNA14668_R9	XP_015771011.1	130	1.6e-20	110.2	NA	NA	NA	NA	NA	NA	NA	NA;NA	NA;NA
adi2mcaRNA14686_R0	XP_020830509.1	116	5.9e-11	78.6	35.34	NA	NA	NA	NA	NA	NA	GO:0005509;NA	calcium ion binding;NA
adi2mcaRNA14688_R0	XP_029201498.1	360	8.3e-104	387.1	59.72	NA	NA	NA	NA	NA	NA	GO:0004672; GO:0005524; GO:0006468;NA	protein kinase activity; ATP binding; protein phosphorylation;NA
adi2mcaRNA14690_R3	XP_029201453.1	133	8.7e-35	157.5	NA	NA	NA	NA	NA	NA	NA	NA;NA	NA;NA
adi2mcaRNA1469_R0	XP_023232182.1	451	9.5e-159	570.9	61.86	NA	NA	NA	NA	NA	NA	GO:0003676; GO:0004386; GO:0005524;NA	nucleic acid binding; helicase activity; ATP binding;NA
adi2mcaRNA14707_R2	XP_020910137.1	183	1.7e-49	206.5	NA	NA	NA	NA	NA	NA	NA	NA;NA	NA;NA
adi2mcaRNA14707_R3	XP_020910137.1	183	7.5e-50	207.6	NA	NA	NA	NA	NA	NA	NA	NA;NA	NA;NA
adi2mcaRNA14707_R8	XP_028513656.1	191	2.3e-51	212.6	NA	NA	NA	NA	NA	NA	NA	NA;NA	NA;NA
adi2mcaRNA14707_R9	XP_028513656.1	191	3.9e-51	211.8	NA	NA	NA	NA	NA	NA	NA	NA;NA	NA;NA
adi2mcaRNA14715_R1	KRZ82075.1	191	1.7e-16	96.7	NA	A0A0V1NDI5_9BILA	unreviewed	Transposon Ty3-I Gag-Pol polyprotein (Fragment)	TY3B-I T08_8359	Trichinella sp. T8	NA	NA;GO:0004190	NA;aspartic-type endopeptidase activity [GO:0004190]
adi2mcaRNA14715_R2	KRZ82075.1	191	1.3e-16	97.1	NA	A0A0V1NDI5_9BILA	unreviewed	Transposon Ty3-I Gag-Pol polyprotein (Fragment)	TY3B-I T08_8359	Trichinella sp. T8	NA	NA;GO:0004190	NA;aspartic-type endopeptidase activity [GO:0004190]
adi2mcaRNA14717_R0	XP_015760607.1	238	3.8e-63	251.9	90.34	NA	NA	NA	NA	NA	NA	GO:0005515;NA	protein binding;NA
adi2mcaRNA14719_R0	XP_008590527.1	4023	3.1e-240	844.3	38.3	NA	NA	NA	NA	NA	NA	GO:0005509; GO:0005515;NA	calcium ion binding; protein binding;NA
adi2mcaRNA14721_R0	XP_032233477.1	916	2.6e-219	772.7	NA	NA	NA	NA	NA	NA	NA	NA;NA	NA;NA
adi2mcaRNA1472_R0	XP_032235945.1	730	1.6e-186	663.3	47.12	NA	NA	NA	NA	NA	NA	GO:0001510; GO:0003723; GO:0016428;NA	RNA methylation; RNA binding; tRNA (cytosine-5-)-methyltransferase activity;NA
adi2mcaRNA14762_R5	CAC5418866.1	205	8.5e-15	91.3	NA	NA	NA	NA	NA	NA	NA	NA;NA	NA;NA
adi2mcaRNA1478_R5	XP_015778377.1	91	3.8e-10	77	NA	NA	NA	NA	NA	NA	NA	NA;NA	NA;NA
adi2mcaRNA14791_R0	XP_032240481.1	743	6.2e-144	521.9	NA	NA	NA	NA	NA	NA	NA	NA;NA	NA;NA
adi2mcaRNA14792_R0	XP_029969711.1	329	8.7e-124	454.1	NA	NA	NA	NA	NA	NA	NA	NA;NA	NA;NA
adi2mcaRNA14792_R1	XP_029969711.1	327	1.9e-123	453	NA	NA	NA	NA	NA	NA	NA	NA;NA	NA;NA
adi2mcaRNA14811_R0	XP_015437202.1	317	2.1e-51	213.8	NA	NA	NA	NA	NA	NA	NA	NA;NA	NA;NA
adi2mcaRNA14833_R0	XP_015760711.1	166	1.2e-56	229.9	NA	NA	NA	NA	NA	NA	NA	NA;NA	NA;NA
adi2mcaRNA14845_R1	XP_015760723.1	495	1.2e-171	613.2	NA	NA	NA	NA	NA	NA	NA	NA;NA	NA;NA
adi2mcaRNA14852_R0	XP_035406314.1	176	6.9e-15	91.3	NA	NA	NA	NA	NA	NA	NA	NA;NA	NA;NA
adi2mcaRNA14862_R2	XP_015763025.1	84	8.7e-06	60.5	NA	NA	NA	NA	NA	NA	NA	NA;NA	NA;NA
adi2mcaRNA14881_R0	PFX31336.1	1085	0	1356.7	65.16	A0A2B4SPN7_STYPI	unreviewed	WD repeat-containing protein on Y chromosome	WDY AWC38_SpisGene3864	Stylophora pistillata (Smooth cauliflower coral)	NA	GO:0005509; GO:0005515;GO:0005509	calcium ion binding; protein binding;calcium ion binding [GO:0005509]
adi2mcaRNA14882_R3	RMX41353.1	150	1.8e-49	206.5	NA	A0A3M6TIV7_9CNID	unreviewed	Uncharacterized protein	pdam_00012794	Pocillopora damicornis	NA	NA;GO:0016021	NA;integral component of membrane [GO:0016021]
adi2mcaRNA14894_R0	XP_027222676.1	284	3e-81	312.4	NA	NA	NA	NA	NA	NA	NA	NA;NA	NA;NA
adi2mcaRNA14910_R0	XP_015760756.1	484	4.4e-118	434.9	53.31	NA	NA	NA	NA	NA	NA	GO:0016758;NA	transferase activity, transferring hexosyl groups;NA
adi2mcaRNA14912_R0	TWW67881.1	244	3.3e-24	123.6	NA	A0A5C6NML2_9TELE	unreviewed	RING finger protein 219	D4764_02G0009220	Takifugu flavidus (sansaifugu)	NA	NA;GO:0004842;GO:0006275;GO:0006513	NA;ubiquitin-protein transferase activity [GO:0004842]; protein monoubiquitination [GO:0006513]; regulation of DNA replication [GO:0006275]
adi2mcaRNA14919_R0	XP_027039006.1	251	6.5e-106	394.4	75.7	NA	NA	NA	NA	NA	NA	GO:0004222; GO:0006508; GO:0008270;NA	metalloendopeptidase activity; proteolysis; zinc ion binding;NA
adi2mcaRNA14923_R0	XP_015760798.1	966	0	1445.6	74.02	NA	NA	NA	NA	NA	NA	GO:0000166;NA	nucleotide binding;NA
adi2mcaRNA14923_R1	XP_015760798.1	966	0	1381.7	71.74	NA	NA	NA	NA	NA	NA	GO:0000166;NA	nucleotide binding;NA
adi2mcaRNA14928_R1	XP_015760796.1	273	1.1e-89	340.5	NA	NA	NA	NA	NA	NA	NA	NA;NA	NA;NA
adi2mcaRNA14943_R0	XP_022089302.1	730	4.5e-131	479.6	40.27	NA	NA	NA	NA	NA	NA	GO:0007165;NA	signal transduction;NA
adi2mcaRNA1494_R0	XP_022794657.1	1943	0	1359	NA	NA	NA	NA	NA	NA	NA	NA;NA	NA;NA
adi2mcaRNA14950_R0	XP_033108435.1	231	4.8e-39	171.8	NA	NA	NA	NA	NA	NA	NA	NA;NA	NA;NA
adi2mcaRNA14954_R0	XP_032823203.1	638	3.3e-175	625.5	50	NA	NA	NA	NA	NA	NA	GO:0005515;NA	protein binding;NA
adi2mcaRNA14956_R0	XP_029183295.1	312	1e-132	483.4	81.09	NA	NA	NA	NA	NA	NA	GO:0004930; GO:0007186; GO:0016021;NA	G protein-coupled receptor activity; G protein-coupled receptor signaling pathway; integral component of membrane;NA
adi2mcaRNA14963_R0	PFX32351.1	174	4.3e-55	224.9	NA	A0A2B4SR38_STYPI	unreviewed	Uncharacterized protein	AWC38_SpisGene2766	Stylophora pistillata (Smooth cauliflower coral)	NA	NA;NA	NA;NA
adi2mcaRNA14966_R7	XP_015760831.1	740	0	1477.2	NA	NA	NA	NA	NA	NA	NA	NA;NA	NA;NA
adi2mcaRNA14971_R6	PFX22769.1	246	3.5e-89	338.6	NA	A0A2B4S141_STYPI	unreviewed	Uncharacterized protein	AWC38_SpisGene12708	Stylophora pistillata (Smooth cauliflower coral)	NA	NA;NA	NA;NA
adi2mcaRNA14977_R2	XP_031574736.1	475	6.5e-120	441.4	NA	NA	NA	NA	NA	NA	NA	NA;NA	NA;NA
adi2mcaRNA14978_R3	XP_015754701.1	163	7.8e-10	74.7	NA	NA	NA	NA	NA	NA	NA	NA;NA	NA;NA
adi2mcaRNA14978_R5	XP_015754701.1	178	1.6e-31	146.4	NA	NA	NA	NA	NA	NA	NA	NA;NA	NA;NA
adi2mcaRNA14981_R8	PFX12751.1	365	1.8e-54	224.2	NA	A0A2B4R536_STYPI	unreviewed	Uncharacterized protein (Fragment)	AWC38_SpisGene23241	Stylophora pistillata (Smooth cauliflower coral)	NA	NA;NA	NA;NA
adi2mcaRNA14981_R9	XP_015750071.1	291	3.1e-41	180.3	NA	NA	NA	NA	NA	NA	NA	NA;NA	NA;NA
adi2mcaRNA14993_R0	XP_031566214.1	3896	0	3181	45.69	NA	NA	NA	NA	NA	NA	GO:0005509; GO:0007156; GO:0016020;NA	calcium ion binding; homophilic cell adhesion via plasma membrane adhesion molecules; membrane;NA
adi2mcaRNA15002_R0	XP_034313082.1	324	7.1e-31	145.2	31.17	NA	NA	NA	NA	NA	NA	GO:0004842;NA	ubiquitin-protein transferase activity;NA
adi2mcaRNA15002_R2	XP_025766741.1	220	2.4e-10	76.6	28.18	NA	NA	NA	NA	NA	NA	GO:0004842;NA	ubiquitin-protein transferase activity;NA
adi2mcaRNA15003_R8	XP_004206221.1	651	9.4e-106	394.8	NA	NA	NA	NA	NA	NA	NA	NA;NA	NA;NA
adi2mcaRNA15011_R0	XP_022808474.1	492	1e-82	318.2	40.65	NA	NA	NA	NA	NA	NA	GO:0005515;NA	protein binding;NA
adi2mcaRNA15011_R3	XP_022808474.1	341	3.7e-91	345.9	54.84	NA	NA	NA	NA	NA	NA	GO:0005515;NA	protein binding;NA
adi2mcaRNA15011_R4	PFX15952.1	349	8.1e-86	328.2	50.72	A0A2B4RI73_STYPI	unreviewed	RNA-directed DNA polymerase (EC 2.7.7.49)	Ptprf AWC38_SpisGene19804	Stylophora pistillata (Smooth cauliflower coral)	NA	GO:0005515;GO:0016021	protein binding;integral component of membrane [GO:0016021]
adi2mcaRNA15011_R5	PFX15952.1	404	1.5e-85	327.4	46.53	A0A2B4RI73_STYPI	unreviewed	RNA-directed DNA polymerase (EC 2.7.7.49)	Ptprf AWC38_SpisGene19804	Stylophora pistillata (Smooth cauliflower coral)	NA	GO:0005515;GO:0016021	protein binding;integral component of membrane [GO:0016021]
adi2mcaRNA15011_R7	PFX15952.1	297	7.3e-80	308.1	54.88	A0A2B4RI73_STYPI	unreviewed	RNA-directed DNA polymerase (EC 2.7.7.49)	Ptprf AWC38_SpisGene19804	Stylophora pistillata (Smooth cauliflower coral)	NA	GO:0005515;GO:0016021	protein binding;integral component of membrane [GO:0016021]
adi2mcaRNA15011_R8	XP_022808474.1	358	2.3e-82	316.6	48.88	NA	NA	NA	NA	NA	NA	GO:0005515;NA	protein binding;NA
adi2mcaRNA15011_R9	XP_022808474.1	366	1.2e-89	340.9	51.37	NA	NA	NA	NA	NA	NA	GO:0005515;NA	protein binding;NA
adi2mcaRNA15014_R2	XP_015750215.1	788	1.3e-101	381.3	NA	NA	NA	NA	NA	NA	NA	NA;NA	NA;NA
adi2mcaRNA15014_R4	XP_015750215.1	908	1.1e-129	474.9	34.58	NA	NA	NA	NA	NA	NA	GO:0004190; GO:0006508;NA	aspartic-type endopeptidase activity; proteolysis;NA
adi2mcaRNA15014_R6	XP_006816890.1	971	1.3e-144	524.6	34.29	NA	NA	NA	NA	NA	NA	GO:0004190; GO:0006508;NA	aspartic-type endopeptidase activity; proteolysis;NA
adi2mcaRNA15014_R7	XP_022331919.1	638	1.1e-104	391.3	NA	NA	NA	NA	NA	NA	NA	NA;NA	NA;NA
adi2mcaRNA15014_R9	XP_006816890.1	1006	2.6e-160	577	35.19	NA	NA	NA	NA	NA	NA	GO:0003676; GO:0004190; GO:0006508;NA	nucleic acid binding; aspartic-type endopeptidase activity; proteolysis;NA
adi2mcaRNA15015_R2	XP_022806782.1	124	2.2e-27	132.5	NA	NA	NA	NA	NA	NA	NA	NA;NA	NA;NA
adi2mcaRNA15015_R3	XP_022784286.1	156	2.7e-27	132.1	NA	NA	NA	NA	NA	NA	NA	NA;NA	NA;NA
adi2mcaRNA15017_R0	XP_022784926.1	929	1.1e-184	657.5	NA	A0A2B4SKQ8_STYPI	unreviewed	Ultraviolet-B receptor UVR8	UVR8 AWC38_SpisGene6133	Stylophora pistillata (Smooth cauliflower coral)	NA	NA;NA	NA;NA
adi2mcaRNA15017_R1	XP_022784926.1	925	4.2e-146	529.3	NA	A0A2B4SKQ8_STYPI	unreviewed	Ultraviolet-B receptor UVR8	UVR8 AWC38_SpisGene6133	Stylophora pistillata (Smooth cauliflower coral)	NA	NA;NA	NA;NA
adi2mcaRNA15024_R2	XP_029192770.1	237	5.6e-64	256.5	61.6	NA	NA	NA	NA	NA	NA	GO:0005515;NA	protein binding;NA
adi2mcaRNA15057_R4	XP_020619609.1	669	7.6e-210	740.7	NA	NA	NA	NA	NA	NA	NA	NA;NA	NA;NA
adi2mcaRNA15058_R0	XP_020619609.1	532	1.1e-180	643.7	NA	NA	NA	NA	NA	NA	NA	NA;NA	NA;NA
adi2mcaRNA15058_R2	XP_020619609.1	531	7.5e-171	610.9	NA	NA	NA	NA	NA	NA	NA	NA;NA	NA;NA
adi2mcaRNA15064_R5	XP_020617650.1	299	5.5e-14	89	NA	NA	NA	NA	NA	NA	NA	NA;NA	NA;NA
adi2mcaRNA15065_R0	XP_020617650.1	205	4.4e-09	72.4	NA	NA	NA	NA	NA	NA	NA	NA;NA	NA;NA
adi2mcaRNA15065_R1	XP_020617650.1	203	4.8e-09	72.4	NA	NA	NA	NA	NA	NA	NA	NA;NA	NA;NA
adi2mcaRNA15067_R0	XP_022788746.1	259	1.6e-84	323.2	55.6	NA	NA	NA	NA	NA	NA	GO:0006506;NA	GPI anchor biosynthetic process;NA
adi2mcaRNA15067_R1	XP_022788746.1	176	1.4e-47	200.3	55.11	NA	NA	NA	NA	NA	NA	GO:0006506;NA	GPI anchor biosynthetic process;NA
adi2mcaRNA15068_R6	XP_029184273.1	588	7.5e-66	261.9	34.01	NA	NA	NA	NA	NA	NA	GO:0005515; GO:0007165;NA	protein binding; signal transduction;NA
adi2mcaRNA15070_R6	XP_029184273.1	506	1.6e-79	307.4	NA	NA	NA	NA	NA	NA	NA	NA;NA	NA;NA
adi2mcaRNA15071_R4	XP_029180714.1	210	8.9e-40	174.5	NA	NA	NA	NA	NA	NA	NA	NA;NA	NA;NA
adi2mcaRNA15071_R8	XP_029180714.1	240	2e-45	193.4	NA	NA	NA	NA	NA	NA	NA	NA;NA	NA;NA
adi2mcaRNA15102_R0	XP_015917267.1	142	2.8e-18	102.4	NA	NA	NA	NA	NA	NA	NA	NA;NA	NA;NA
adi2mcaRNA15103_R0	XP_032217767.1	472	3.1e-71	280	NA	NA	NA	NA	NA	NA	NA	NA;NA	NA;NA
adi2mcaRNA15103_R1	XP_032217767.1	472	6.9e-71	278.9	NA	NA	NA	NA	NA	NA	NA	NA;NA	NA;NA
adi2mcaRNA15104_R1	XP_032217767.1	335	3.2e-145	525.4	NA	NA	NA	NA	NA	NA	NA	NA;NA	NA;NA
adi2mcaRNA15118_R0	XP_031571238.1	207	1.7e-35	159.8	47.83	NA	NA	NA	NA	NA	NA	GO:0003700; GO:0006355; GO:0043565;NA	DNA-binding transcription factor activity; regulation of transcription, DNA-templated; sequence-specific DNA binding;NA
adi2mcaRNA15145_R1	PFX34914.1	690	9.8e-230	807	65.8	A0A2B4SW56_STYPI	unreviewed	Helicase ARIP4	Rad54l2 AWC38_SpisGene54	Stylophora pistillata (Smooth cauliflower coral)	NA	GO:0005524;GO:0004386;GO:0005524	ATP binding;ATP binding [GO:0005524]; helicase activity [GO:0004386]
adi2mcaRNA15149_R1	XP_020611233.1	543	4.1e-195	691.4	NA	NA	NA	NA	NA	NA	NA	NA;NA	NA;NA
adi2mcaRNA15171_R9	XP_020622126.1	348	1.4e-94	356.7	58.33	NA	NA	NA	NA	NA	NA	GO:0004930; GO:0007186; GO:0016021;NA	G protein-coupled receptor activity; G protein-coupled receptor signaling pathway; integral component of membrane;NA
adi2mcaRNA15172_R0	XP_020622126.1	304	9.1e-109	404.4	71.05	NA	NA	NA	NA	NA	NA	GO:0004930; GO:0007186; GO:0016021;NA	G protein-coupled receptor activity; G protein-coupled receptor signaling pathway; integral component of membrane;NA
adi2mcaRNA15172_R1	XP_020622126.1	349	1.2e-112	417.5	64.76	NA	NA	NA	NA	NA	NA	GO:0004930; GO:0007186; GO:0016021;NA	G protein-coupled receptor activity; G protein-coupled receptor signaling pathway; integral component of membrane;NA
adi2mcaRNA15193_R1	XP_020895038.1	1671	0	1474.1	46.32	NA	NA	NA	NA	NA	NA	GO:0005515;NA	protein binding;NA
adi2mcaRNA15196_R0	XP_029197610.1	255	3.6e-59	238.8	NA	NA	NA	NA	NA	NA	NA	NA;NA	NA;NA
adi2mcaRNA15196_R1	XP_029197610.1	255	7.3e-60	241.1	NA	NA	NA	NA	NA	NA	NA	NA;NA	NA;NA
adi2mcaRNA15196_R2	XP_029197610.1	255	5.8e-57	231.5	NA	NA	NA	NA	NA	NA	NA	NA;NA	NA;NA
adi2mcaRNA15196_R4	XP_029197610.1	242	3.2e-46	195.7	NA	NA	NA	NA	NA	NA	NA	NA;NA	NA;NA
adi2mcaRNA15196_R5	XP_029197610.1	257	2.2e-42	183	NA	NA	NA	NA	NA	NA	NA	NA;NA	NA;NA
adi2mcaRNA15198_R0	PFX34335.1	1592	0	2290.4	70.23	A0A2B4T123_STYPI	unreviewed	NACHT and WD repeat domain-containing protein 1	Nwd1 AWC38_SpisGene869	Stylophora pistillata (Smooth cauliflower coral)	NA	GO:0005515;NA	protein binding;NA
adi2mcaRNA15198_R4	XP_031549114.1	1159	0	1259.2	55.57	NA	NA	NA	NA	NA	NA	GO:0005515;NA	protein binding;NA
adi2mcaRNA15205_R0	XP_022786947.1	337	3.3e-83	318.5	51.04	A0A2B4SWJ6_STYPI	unreviewed	Solute carrier family 25 member 43	slc25a43 AWC38_SpisGene872	Stylophora pistillata (Smooth cauliflower coral)	NA	GO:0005347; GO:0055085;GO:0005347;GO:0016021	ATP transmembrane transporter activity; transmembrane transport;integral component of membrane [GO:0016021]; ATP transmembrane transporter activity [GO:0005347]
adi2mcaRNA15209_R4	PFX23751.1	136	5.2e-18	102.1	NA	A0A2B4S1G7_STYPI	unreviewed	RNA-directed DNA polymerase from mobile element jockey	pol AWC38_SpisGene11664	Stylophora pistillata (Smooth cauliflower coral)	NA	NA;GO:0003964	NA;RNA-directed DNA polymerase activity [GO:0003964]
adi2mcaRNA1523_R1	XP_031559462.1	174	1e-41	180.3	NA	NA	NA	NA	NA	NA	NA	NA;NA	NA;NA
adi2mcaRNA1525_R0	XP_031553286.1	157	2.4e-46	196.1	NA	NA	NA	NA	NA	NA	NA	NA;NA	NA;NA
adi2mcaRNA15275_R1	XP_029192770.1	453	4.8e-180	642.5	72.41	NA	NA	NA	NA	NA	NA	GO:0005515;NA	protein binding;NA
adi2mcaRNA15277_R2	XP_029192770.1	461	2.9e-158	570.1	63.77	NA	NA	NA	NA	NA	NA	GO:0005515;NA	protein binding;NA
adi2mcaRNA15277_R5	XP_029192770.1	458	7.2e-161	578.9	65.28	NA	NA	NA	NA	NA	NA	GO:0005515;NA	protein binding;NA
adi2mcaRNA15277_R8	XP_029192770.1	262	6.1e-99	372.9	70.99	NA	NA	NA	NA	NA	NA	GO:0005515;NA	protein binding;NA
adi2mcaRNA15278_R2	XP_022808048.1	292	3.7e-74	288.9	NA	A0A2B4RCX4_STYPI	unreviewed	Uncharacterized protein	AWC38_SpisGene21632	Stylophora pistillata (Smooth cauliflower coral)	NA	NA;NA	NA;NA
adi2mcaRNA15279_R0	XP_022808048.1	271	9.3e-94	354	NA	A0A2B4RCX4_STYPI	unreviewed	Uncharacterized protein	AWC38_SpisGene21632	Stylophora pistillata (Smooth cauliflower coral)	NA	NA;NA	NA;NA
adi2mcaRNA1527_R3	XP_029212685.1	277	4.6e-91	345.5	67.15	NA	NA	NA	NA	NA	NA	GO:0003676; GO:0008270;NA	nucleic acid binding; zinc ion binding;NA
adi2mcaRNA15282_R0	XP_015452237.1	160	5.8e-13	85.9	35	NA	NA	NA	NA	NA	NA	GO:0004197; GO:0006508;NA	cysteine-type endopeptidase activity; proteolysis;NA
adi2mcaRNA1528_R0	XP_029212685.1	328	1e-165	593.2	NA	NA	NA	NA	NA	NA	NA	NA;NA	NA;NA
adi2mcaRNA1528_R3	XP_029212685.1	328	2.1e-138	502.3	NA	NA	NA	NA	NA	NA	NA	NA;NA	NA;NA
adi2mcaRNA1528_R6	XP_029212685.1	250	1.8e-113	419.5	NA	NA	NA	NA	NA	NA	NA	NA;NA	NA;NA
adi2mcaRNA1528_R7	XP_029212685.1	293	9.7e-113	416.8	NA	NA	NA	NA	NA	NA	NA	NA;NA	NA;NA
adi2mcaRNA1528_R8	XP_029212685.1	238	5.9e-106	394	NA	NA	NA	NA	NA	NA	NA	NA;NA	NA;NA
adi2mcaRNA15292_R1	XP_027047740.1	388	3.5e-54	222.6	NA	NA	NA	NA	NA	NA	NA	NA;NA	NA;NA
adi2mcaRNA15294_R8	XP_015761089.1	258	1.6e-72	283.1	NA	NA	NA	NA	NA	NA	NA	NA;NA	NA;NA
adi2mcaRNA1529_R3	XP_020910104.1	335	8.5e-72	281.2	43.58	NA	NA	NA	NA	NA	NA	GO:0003677; GO:0006355;NA	DNA binding; regulation of transcription, DNA-templated;NA
adi2mcaRNA15301_R0	XP_020602028.1	291	5.4e-108	401.4	NA	NA	NA	NA	NA	NA	NA	NA;NA	NA;NA
adi2mcaRNA15301_R1	XP_020602028.1	284	9.7e-107	397.1	NA	NA	NA	NA	NA	NA	NA	NA;NA	NA;NA
adi2mcaRNA15305_R0	XP_029183946.1	2408	0	2521.1	NA	NA	NA	NA	NA	NA	NA	NA;NA	NA;NA
adi2mcaRNA15315_R0	XP_029184316.1	232	6.1e-110	407.5	NA	NA	NA	NA	NA	NA	NA	NA;NA	NA;NA
adi2mcaRNA15315_R1	XP_029184316.1	232	6.1e-110	407.5	NA	NA	NA	NA	NA	NA	NA	NA;NA	NA;NA
adi2mcaRNA15318_R2	XP_001636084.2	234	1e-40	177.2	NA	NA	NA	NA	NA	NA	NA	NA;NA	NA;NA
adi2mcaRNA15322_R1	XP_015761153.1	137	3.6e-47	198	72.26	NA	NA	NA	NA	NA	NA	GO:0003676; GO:0008168; GO:0032259;NA	nucleic acid binding; methyltransferase activity; methylation;NA
adi2mcaRNA15333_R0	XP_029189817.1	140	1.7e-50	209.1	71.43	NA	NA	NA	NA	NA	NA	GO:0005515;NA	protein binding;NA
adi2mcaRNA1533_R3	XP_029183870.1	794	2.8e-190	675.6	NA	NA	NA	NA	NA	NA	NA	NA;NA	NA;NA
adi2mcaRNA15355_R8	XP_015761143.1	333	2.3e-114	422.5	NA	NA	NA	NA	NA	NA	NA	NA;NA	NA;NA
adi2mcaRNA15356_R0	XP_029200700.1	552	8e-182	647.5	NA	NA	NA	NA	NA	NA	NA	NA;NA	NA;NA
adi2mcaRNA15359_R3	XP_034316648.1	521	1.7e-46	198	NA	NA	NA	NA	NA	NA	NA	NA;NA	NA;NA
adi2mcaRNA15369_R1	XP_031555133.1	340	1.7e-43	187.2	34.41	NA	NA	NA	NA	NA	NA	GO:0003677; GO:0015074;NA	DNA binding; DNA integration;NA
adi2mcaRNA15369_R3	XP_031555133.1	340	4.8e-43	185.7	34.41	NA	NA	NA	NA	NA	NA	GO:0003677; GO:0015074;NA	DNA binding; DNA integration;NA
adi2mcaRNA15369_R5	XP_031555133.1	340	3.3e-44	189.5	34.12	NA	NA	NA	NA	NA	NA	GO:0003677; GO:0015074;NA	DNA binding; DNA integration;NA
adi2mcaRNA15369_R6	XP_031555133.1	387	1.2e-58	237.7	36.69	NA	NA	NA	NA	NA	NA	GO:0003677; GO:0006310; GO:0015074;NA	DNA binding; DNA recombination; DNA integration;NA
adi2mcaRNA1536_R0	PFX12947.1	309	1.7e-50	210.7	NA	A0A2B4R9A4_STYPI	unreviewed	Putative RNA-directed DNA polymerase from transposon X-element	AWC38_SpisGene23017	Stylophora pistillata (Smooth cauliflower coral)	NA	NA;GO:0003964;GO:0016021	NA;integral component of membrane [GO:0016021]; RNA-directed DNA polymerase activity [GO:0003964]
adi2mcaRNA1536_R4	PFX12947.1	377	2e-48	203.8	NA	A0A2B4R9A4_STYPI	unreviewed	Putative RNA-directed DNA polymerase from transposon X-element	AWC38_SpisGene23017	Stylophora pistillata (Smooth cauliflower coral)	NA	NA;GO:0003964;GO:0016021	NA;integral component of membrane [GO:0016021]; RNA-directed DNA polymerase activity [GO:0003964]
adi2mcaRNA1536_R5	PFX12947.1	377	2e-48	203.8	NA	A0A2B4R9A4_STYPI	unreviewed	Putative RNA-directed DNA polymerase from transposon X-element	AWC38_SpisGene23017	Stylophora pistillata (Smooth cauliflower coral)	NA	NA;GO:0003964;GO:0016021	NA;integral component of membrane [GO:0016021]; RNA-directed DNA polymerase activity [GO:0003964]
adi2mcaRNA1536_R6	EDO35900.1	261	1.8e-38	170.2	NA	A7SK58_NEMVE	unreviewed	Predicted protein (Fragment)	v1g121303	Nematostella vectensis (Starlet sea anemone)	NA	NA;NA	NA;NA
adi2mcaRNA1536_R9	PFX12947.1	791	8.8e-139	505	NA	A0A2B4R9A4_STYPI	unreviewed	Putative RNA-directed DNA polymerase from transposon X-element	AWC38_SpisGene23017	Stylophora pistillata (Smooth cauliflower coral)	NA	NA;GO:0003964;GO:0016021	NA;integral component of membrane [GO:0016021]; RNA-directed DNA polymerase activity [GO:0003964]
adi2mcaRNA15384_R0	XP_014033977.1	293	2.5e-33	153.7	33.79	A0A1S3Q207_SALSA	unreviewed	Epsilon-sarcoglycan	sgce	Salmo salar (Atlantic salmon)	NA	GO:0005509; GO:0016012;GO:0016012;GO:0016021	calcium ion binding; sarcoglycan complex;integral component of membrane [GO:0016021]; sarcoglycan complex [GO:0016012]
adi2mcaRNA15389_R2	KXJ22492.1	114	9.6e-34	153.3	NA	NA	NA	NA	NA	NA	NA	NA;NA	NA;NA
adi2mcaRNA15396_R2	PFX15057.1	87	6.9e-09	70.9	NA	A0A2B4RFD7_STYPI	unreviewed	Uncharacterized protein	AWC38_SpisGene20742	Stylophora pistillata (Smooth cauliflower coral)	NA	NA;NA	NA;NA
adi2mcaRNA15408_R0	XP_020605943.1	298	2.6e-61	247.3	45.3	NA	NA	NA	NA	NA	NA	GO:0005267; GO:0016020; GO:0071805;NA	potassium channel activity; membrane; potassium ion transmembrane transport;NA
adi2mcaRNA15408_R1	XP_020605943.1	280	5.6e-54	222.6	47.5	NA	NA	NA	NA	NA	NA	GO:0005267; GO:0016020; GO:0071805;NA	potassium channel activity; membrane; potassium ion transmembrane transport;NA
adi2mcaRNA15408_R2	XP_020605943.1	261	8.3e-52	215.3	48.66	NA	NA	NA	NA	NA	NA	GO:0005267; GO:0016020; GO:0071805;NA	potassium channel activity; membrane; potassium ion transmembrane transport;NA
adi2mcaRNA15410_R3	XP_029212705.1	380	6e-48	202.2	36.05	NA	NA	NA	NA	NA	NA	GO:0004930; GO:0007186; GO:0016021;NA	G protein-coupled receptor activity; G protein-coupled receptor signaling pathway; integral component of membrane;NA
adi2mcaRNA15410_R4	XP_029181954.1	389	2.3e-50	210.3	36.76	NA	NA	NA	NA	NA	NA	GO:0004930; GO:0007186; GO:0016021;NA	G protein-coupled receptor activity; G protein-coupled receptor signaling pathway; integral component of membrane;NA
adi2mcaRNA1541_R0	XP_020623151.1	283	9.1e-50	208	41.7	NA	NA	NA	NA	NA	NA	GO:0004930; GO:0007186; GO:0016021;NA	G protein-coupled receptor activity; G protein-coupled receptor signaling pathway; integral component of membrane;NA
adi2mcaRNA1541_R1	XP_029211654.1	283	3.4e-49	206.1	43.46	NA	NA	NA	NA	NA	NA	GO:0004930; GO:0007186; GO:0016021;NA	G protein-coupled receptor activity; G protein-coupled receptor signaling pathway; integral component of membrane;NA
adi2mcaRNA1541_R2	XP_029211654.1	289	5.5e-52	215.3	43.6	NA	NA	NA	NA	NA	NA	GO:0004930; GO:0007186; GO:0016021;NA	G protein-coupled receptor activity; G protein-coupled receptor signaling pathway; integral component of membrane;NA
adi2mcaRNA1541_R3	XP_029211654.1	290	9.5e-65	257.7	48.62	NA	NA	NA	NA	NA	NA	GO:0004930; GO:0007186; GO:0016021;NA	G protein-coupled receptor activity; G protein-coupled receptor signaling pathway; integral component of membrane;NA
adi2mcaRNA1541_R4	XP_029211654.1	290	1.4e-62	250.4	47.93	NA	NA	NA	NA	NA	NA	GO:0004930; GO:0007186; GO:0016021;NA	G protein-coupled receptor activity; G protein-coupled receptor signaling pathway; integral component of membrane;NA
adi2mcaRNA1541_R6	XP_029211654.1	287	3.7e-42	182.6	39.37	NA	NA	NA	NA	NA	NA	GO:0004930; GO:0007186; GO:0016021;NA	G protein-coupled receptor activity; G protein-coupled receptor signaling pathway; integral component of membrane;NA
adi2mcaRNA1541_R9	XP_029211654.1	292	1.7e-64	256.9	48.97	NA	NA	NA	NA	NA	NA	GO:0004930; GO:0007186; GO:0016021;NA	G protein-coupled receptor activity; G protein-coupled receptor signaling pathway; integral component of membrane;NA
adi2mcaRNA1543_R0	XP_020623151.1	318	2.7e-60	243	40.25	NA	NA	NA	NA	NA	NA	GO:0004930; GO:0007186; GO:0016021;NA	G protein-coupled receptor activity; G protein-coupled receptor signaling pathway; integral component of membrane;NA
adi2mcaRNA1543_R1	XP_020623151.1	318	2.7e-60	243	40.25	NA	NA	NA	NA	NA	NA	GO:0004930; GO:0007186; GO:0016021;NA	G protein-coupled receptor activity; G protein-coupled receptor signaling pathway; integral component of membrane;NA
adi2mcaRNA1543_R3	XP_029211654.1	292	8.3e-66	261.2	48.97	NA	NA	NA	NA	NA	NA	GO:0004930; GO:0007186; GO:0016021;NA	G protein-coupled receptor activity; G protein-coupled receptor signaling pathway; integral component of membrane;NA
adi2mcaRNA1543_R4	XP_029211654.1	293	3e-66	262.7	49.49	NA	NA	NA	NA	NA	NA	GO:0004930; GO:0007186; GO:0016021;NA	G protein-coupled receptor activity; G protein-coupled receptor signaling pathway; integral component of membrane;NA
adi2mcaRNA1543_R5	XP_029211654.1	290	1.4e-62	250.4	48.28	NA	NA	NA	NA	NA	NA	GO:0004930; GO:0007186; GO:0016021;NA	G protein-coupled receptor activity; G protein-coupled receptor signaling pathway; integral component of membrane;NA
adi2mcaRNA1544_R1	XP_015760824.1	937	0	1092.4	NA	NA	NA	NA	NA	NA	NA	NA;NA	NA;NA
adi2mcaRNA15462_R0	XP_001622906.2	1373	7.4e-228	800.8	39.62	NA	NA	NA	NA	NA	NA	GO:0005515;NA	protein binding;NA
adi2mcaRNA15468_R1	XP_029181022.1	105	2.1e-10	76.3	NA	NA	NA	NA	NA	NA	NA	NA;NA	NA;NA
adi2mcaRNA15470_R0	XP_030291332.1	451	2.7e-42	184.5	29.27	NA	NA	NA	NA	NA	NA	GO:0003700; GO:0006355;NA	DNA-binding transcription factor activity; regulation of transcription, DNA-templated;NA
adi2mcaRNA15470_R2	XP_029210483.1	328	1.7e-45	194.5	NA	NA	NA	NA	NA	NA	NA	NA;NA	NA;NA
adi2mcaRNA15470_R4	XP_029210483.1	306	3.2e-24	124	NA	NA	NA	NA	NA	NA	NA	NA;NA	NA;NA
adi2mcaRNA15472_R0	XP_015768045.1	279	6.5e-142	514.6	NA	NA	NA	NA	NA	NA	NA	NA;NA	NA;NA
adi2mcaRNA15472_R1	XP_015768045.1	276	1.7e-120	443.4	NA	NA	NA	NA	NA	NA	NA	NA;NA	NA;NA
adi2mcaRNA15472_R4	XP_015768045.1	275	1.2e-113	420.6	NA	NA	NA	NA	NA	NA	NA	NA;NA	NA;NA
adi2mcaRNA15472_R5	XP_030202208.1	448	2.7e-113	419.5	NA	NA	NA	NA	NA	NA	NA	NA;NA	NA;NA
adi2mcaRNA15472_R6	XP_015768045.1	275	9e-112	414.5	NA	NA	NA	NA	NA	NA	NA	NA;NA	NA;NA
adi2mcaRNA15472_R9	XP_030202208.1	434	4.2e-111	412.1	NA	NA	NA	NA	NA	NA	NA	NA;NA	NA;NA
adi2mcaRNA15474_R0	XP_029206827.1	617	0	1162.1	94.65	NA	NA	NA	NA	NA	NA	GO:0003676; GO:0015074;NA	nucleic acid binding; DNA integration;NA
adi2mcaRNA15474_R4	XP_029206827.1	617	0	1151.3	93.52	NA	NA	NA	NA	NA	NA	GO:0003676; GO:0015074;NA	nucleic acid binding; DNA integration;NA
adi2mcaRNA15474_R5	XP_029206827.1	617	0	1076.6	89.47	NA	NA	NA	NA	NA	NA	GO:0003676; GO:0015074;NA	nucleic acid binding; DNA integration;NA
adi2mcaRNA15474_R6	XP_029206827.1	617	0	1134.4	92.38	NA	NA	NA	NA	NA	NA	GO:0003676; GO:0015074;NA	nucleic acid binding; DNA integration;NA
adi2mcaRNA15474_R7	XP_029206827.1	617	0	1100.5	91.09	NA	NA	NA	NA	NA	NA	GO:0003676; GO:0015074;NA	nucleic acid binding; DNA integration;NA
adi2mcaRNA15474_R9	XP_029206827.1	514	1e-167	600.1	NA	NA	NA	NA	NA	NA	NA	NA;NA	NA;NA
adi2mcaRNA15480_R0	XP_030840964.1	1684	4.3e-182	649.8	NA	NA	NA	NA	NA	NA	NA	NA;NA	NA;NA
adi2mcaRNA15480_R1	XP_030840964.1	1684	1.8e-183	654.4	NA	NA	NA	NA	NA	NA	NA	NA;NA	NA;NA
adi2mcaRNA15480_R2	XP_030840964.1	1691	3.8e-178	636.7	NA	NA	NA	NA	NA	NA	NA	NA;NA	NA;NA
adi2mcaRNA15480_R3	XP_030840964.1	1687	2e-182	651	NA	NA	NA	NA	NA	NA	NA	NA;NA	NA;NA
adi2mcaRNA15480_R4	XP_028411629.1	1664	1.5e-171	614.8	NA	NA	NA	NA	NA	NA	NA	NA;NA	NA;NA
adi2mcaRNA15480_R5	XP_032229033.1	844	3.7e-86	330.5	28.32	NA	NA	NA	NA	NA	NA	GO:0003676; GO:0008270;NA	nucleic acid binding; zinc ion binding;NA
adi2mcaRNA15480_R6	XP_030840964.1	1456	1.8e-149	541.2	NA	NA	NA	NA	NA	NA	NA	NA;NA	NA;NA
adi2mcaRNA15480_R7	XP_030840964.1	1455	1.3e-144	525	NA	NA	NA	NA	NA	NA	NA	NA;NA	NA;NA
adi2mcaRNA15481_R3	XP_029202706.1	159	1.9e-51	213	NA	NA	NA	NA	NA	NA	NA	NA;NA	NA;NA
adi2mcaRNA15483_R2	KAF4524536.1	878	1.4e-115	428.3	32.46	NA	NA	NA	NA	NA	NA	GO:0005509;NA	calcium ion binding;NA
adi2mcaRNA15493_R0	XP_022796049.1	1191	1.1e-173	621.3	35.1	NA	NA	NA	NA	NA	NA	GO:0005515;NA	protein binding;NA
adi2mcaRNA15523_R5	PFX15353.1	131	6.1e-36	162.5	NA	A0A2B4REW7_STYPI	unreviewed	C2H2-type domain-containing protein	AWC38_SpisGene20433	Stylophora pistillata (Smooth cauliflower coral)	NA	NA;NA	NA;NA
adi2mcaRNA15523_R9	PFX15353.1	130	1e-30	145.2	NA	A0A2B4REW7_STYPI	unreviewed	C2H2-type domain-containing protein	AWC38_SpisGene20433	Stylophora pistillata (Smooth cauliflower coral)	NA	NA;NA	NA;NA
adi2mcaRNA15528_R0	XP_031571465.1	195	1.2e-16	97.4	NA	NA	NA	NA	NA	NA	NA	NA;NA	NA;NA
adi2mcaRNA15535_R9	XP_020600860.1	529	6.3e-213	750.4	NA	NA	NA	NA	NA	NA	NA	NA;NA	NA;NA
adi2mcaRNA15536_R0	XP_028415793.1	422	2.5e-111	412.9	50.47	NA	NA	NA	NA	NA	NA	GO:0003676; GO:0004386; GO:0005524; GO:0006310;NA	nucleic acid binding; helicase activity; ATP binding; DNA recombination;NA
adi2mcaRNA15536_R2	XP_028415793.1	424	6.8e-109	404.8	49.29	NA	NA	NA	NA	NA	NA	GO:0003676; GO:0004386; GO:0005524; GO:0006310;NA	nucleic acid binding; helicase activity; ATP binding; DNA recombination;NA
adi2mcaRNA15536_R4	XP_028415793.1	424	3.5e-110	409.1	49.76	NA	NA	NA	NA	NA	NA	GO:0003676; GO:0004386; GO:0005524; GO:0006310;NA	nucleic acid binding; helicase activity; ATP binding; DNA recombination;NA
adi2mcaRNA15536_R5	XP_028415793.1	422	9e-95	357.8	45.73	NA	NA	NA	NA	NA	NA	GO:0003676; GO:0005524;NA	nucleic acid binding; ATP binding;NA
adi2mcaRNA15536_R6	XP_028415793.1	423	1.2e-102	384	47.52	NA	NA	NA	NA	NA	NA	GO:0003676; GO:0005524;NA	nucleic acid binding; ATP binding;NA
adi2mcaRNA15538_R0	XP_020630295.1	408	1.3e-163	586.6	76.47	NA	NA	NA	NA	NA	NA	GO:0007155; GO:0051015;NA	cell adhesion; actin filament binding;NA
adi2mcaRNA15557_R0	XP_029843555.1	667	4.9e-52	216.9	NA	NA	NA	NA	NA	NA	NA	NA;NA	NA;NA
adi2mcaRNA15557_R4	GBO10909.1	259	2.6e-09	73.6	NA	A0A4Y2UE29_ARAVE	unreviewed	Uncharacterized protein	AVEN_172877_1 AVEN_176766_1 AVEN_98551_1	Araneus ventricosus (Orbweaver spider) (Epeira ventricosa)	NA	NA;NA	NA;NA
adi2mcaRNA15557_R5	GBO10909.1	259	9e-10	75.1	NA	A0A4Y2UE29_ARAVE	unreviewed	Uncharacterized protein	AVEN_172877_1 AVEN_176766_1 AVEN_98551_1	Araneus ventricosus (Orbweaver spider) (Epeira ventricosa)	NA	NA;NA	NA;NA
adi2mcaRNA15557_R7	GBO10909.1	305	4.2e-10	76.3	NA	A0A4Y2UE29_ARAVE	unreviewed	Uncharacterized protein	AVEN_172877_1 AVEN_176766_1 AVEN_98551_1	Araneus ventricosus (Orbweaver spider) (Epeira ventricosa)	NA	NA;NA	NA;NA
adi2mcaRNA15560_R0	XP_029203861.1	433	2.6e-182	648.7	74.83	NA	NA	NA	NA	NA	NA	GO:0004930; GO:0007186; GO:0016021;NA	G protein-coupled receptor activity; G protein-coupled receptor signaling pathway; integral component of membrane;NA
adi2mcaRNA15565_R0	XP_015761359.1	417	2.2e-207	731.9	NA	NA	NA	NA	NA	NA	NA	NA;NA	NA;NA
adi2mcaRNA15585_R8	XP_032223762.1	89	3.8e-08	68.6	NA	NA	NA	NA	NA	NA	NA	NA;NA	NA;NA
adi2mcaRNA155_R0	XP_029192109.1	595	1.6e-251	879	74.29	NA	NA	NA	NA	NA	NA	GO:0003924; GO:0005515; GO:0005525; GO:0007264;NA	GTPase activity; protein binding; GTP binding; small GTPase mediated signal transduction;NA
adi2mcaRNA15601_R0	XP_027047166.1	450	8.3e-57	231.1	48.22	A0A3M6TPV3_9CNID	unreviewed	F-box domain-containing protein	pdam_00021193	Pocillopora damicornis	NA	GO:0005515;NA	protein binding;NA
adi2mcaRNA15602_R0	PFX13617.1	837	1.4e-305	1059.3	58.54	A0A2B4RB74_STYPI	unreviewed	CD209 antigen-like protein E	Cd209e AWC38_SpisGene22283	Stylophora pistillata (Smooth cauliflower coral)	NA	GO:0005509; GO:0005515;GO:0005509	calcium ion binding; protein binding;calcium ion binding [GO:0005509]
adi2mcaRNA15607_R0	XP_020611541.1	489	6.8e-217	764.6	74.23	NA	NA	NA	NA	NA	NA	GO:0005509;NA	calcium ion binding;NA
adi2mcaRNA1560_R0	XP_029200700.1	686	1e-299	1039.3	NA	NA	NA	NA	NA	NA	NA	NA;NA	NA;NA
adi2mcaRNA1560_R1	XP_029200700.1	768	0	1161.7	NA	NA	NA	NA	NA	NA	NA	NA;NA	NA;NA
adi2mcaRNA1560_R4	XP_029200700.1	594	9e-212	746.9	NA	NA	NA	NA	NA	NA	NA	NA;NA	NA;NA
adi2mcaRNA1560_R5	XP_029200700.1	518	8.3e-182	647.1	NA	NA	NA	NA	NA	NA	NA	NA;NA	NA;NA
adi2mcaRNA1560_R6	XP_029200700.1	509	6.1e-171	610.9	NA	NA	NA	NA	NA	NA	NA	NA;NA	NA;NA
adi2mcaRNA1560_R7	XP_029200700.1	701	6.1e-265	923.7	65.19	NA	NA	NA	NA	NA	NA	GO:0004190; GO:0006508;NA	aspartic-type endopeptidase activity; proteolysis;NA
adi2mcaRNA1560_R9	XP_029200700.1	701	1e-264	922.9	65.48	NA	NA	NA	NA	NA	NA	GO:0004190; GO:0006508;NA	aspartic-type endopeptidase activity; proteolysis;NA
adi2mcaRNA15616_R1	XP_015761416.1	489	1.2e-146	530.4	55.21	NA	NA	NA	NA	NA	NA	GO:0005509;NA	calcium ion binding;NA
adi2mcaRNA15616_R8	XP_027036263.1	415	1.4e-119	440.3	55.9	NA	NA	NA	NA	NA	NA	GO:0005509;NA	calcium ion binding;NA
adi2mcaRNA15625_R0	XP_015761380.1	1072	0	1258	66.51	NA	NA	NA	NA	NA	NA	GO:0005524; GO:0016021; GO:0042626; GO:0055085;NA	ATP binding; integral component of membrane; ATPase-coupled transmembrane transporter activity; transmembrane transport;NA
adi2mcaRNA15660_R2	XP_006631491.2	325	2.6e-67	266.2	44.62	W5MBF7_LEPOC	unreviewed	Uncharacterized protein	SLC30A2	Lepisosteus oculatus (Spotted gar)	NA	GO:0006812; GO:0008324; GO:0016021; GO:0055085;GO:0005385;GO:0005886;GO:0010043;GO:0016021;GO:0061088;GO:0071577	cation transport; cation transmembrane transporter activity; integral component of membrane; transmembrane transport;integral component of membrane [GO:0016021]; plasma membrane [GO:0005886]; zinc ion transmembrane transporter activity [GO:0005385]; regulation of sequestering of zinc ion [GO:0061088]; response to zinc ion [GO:0010043]; zinc ion transmembrane transport [GO:0071577]
adi2mcaRNA15661_R2	XP_020910104.1	264	4.2e-92	348.2	NA	NA	NA	NA	NA	NA	NA	NA;NA	NA;NA
adi2mcaRNA15662_R7	KXJ05486.1	126	3e-13	86.3	NA	NA	NA	NA	NA	NA	NA	NA;NA	NA;NA
adi2mcaRNA15662_R9	KXJ05486.1	148	2e-13	87	NA	NA	NA	NA	NA	NA	NA	NA;NA	NA;NA
adi2mcaRNA15663_R7	XP_029180811.1	557	1.2e-294	1022.3	NA	NA	NA	NA	NA	NA	NA	NA;NA	NA;NA
adi2mcaRNA15668_R1	PFX16682.1	336	2.2e-87	334	NA	A0A2B4RKB6_STYPI	unreviewed	Putative RNA-directed DNA polymerase from transposon BS	RTase AWC38_SpisGene19033	Stylophora pistillata (Smooth cauliflower coral)	NA	NA;GO:0003964	NA;RNA-directed DNA polymerase activity [GO:0003964]
adi2mcaRNA15668_R2	PFX16682.1	564	7e-169	605.1	NA	A0A2B4RKB6_STYPI	unreviewed	Putative RNA-directed DNA polymerase from transposon BS	RTase AWC38_SpisGene19033	Stylophora pistillata (Smooth cauliflower coral)	NA	NA;GO:0003964	NA;RNA-directed DNA polymerase activity [GO:0003964]
adi2mcaRNA15668_R4	XP_030834355.1	941	3.9e-198	702.6	NA	NA	NA	NA	NA	NA	NA	NA;NA	NA;NA
adi2mcaRNA15668_R5	PFX16682.1	356	1.3e-76	298.1	NA	A0A2B4RKB6_STYPI	unreviewed	Putative RNA-directed DNA polymerase from transposon BS	RTase AWC38_SpisGene19033	Stylophora pistillata (Smooth cauliflower coral)	NA	NA;GO:0003964	NA;RNA-directed DNA polymerase activity [GO:0003964]
adi2mcaRNA15668_R7	XP_020606237.1	307	2.4e-136	496.5	NA	NA	NA	NA	NA	NA	NA	NA;NA	NA;NA
adi2mcaRNA15668_R8	XP_030834355.1	924	1.8e-200	710.3	NA	NA	NA	NA	NA	NA	NA	NA;NA	NA;NA
adi2mcaRNA15672_R0	XP_015761464.1	475	2.8e-95	359.4	NA	NA	NA	NA	NA	NA	NA	NA;NA	NA;NA
adi2mcaRNA15672_R8	XP_015761464.1	497	2.2e-65	260.4	NA	NA	NA	NA	NA	NA	NA	NA;NA	NA;NA
adi2mcaRNA15677_R2	KXJ06223.1	708	9.1e-94	355.5	NA	NA	NA	NA	NA	NA	NA	NA;NA	NA;NA
adi2mcaRNA15677_R3	KXJ06223.1	746	8.5e-95	358.6	NA	NA	NA	NA	NA	NA	NA	NA;NA	NA;NA
adi2mcaRNA15677_R4	KXJ06223.1	706	1.2e-67	268.5	NA	NA	NA	NA	NA	NA	NA	NA;NA	NA;NA
adi2mcaRNA15677_R5	KXJ06223.1	952	1.6e-59	241.5	NA	NA	NA	NA	NA	NA	NA	NA;NA	NA;NA
adi2mcaRNA15678_R2	XP_029210079.1	269	1.3e-14	91.3	NA	NA	NA	NA	NA	NA	NA	NA;NA	NA;NA
adi2mcaRNA15683_R0	XP_032240072.1	255	3.8e-43	186.8	NA	NA	NA	NA	NA	NA	NA	NA;NA	NA;NA
adi2mcaRNA1568_R4	XP_029192964.1	503	2.3e-120	443	NA	NA	NA	NA	NA	NA	NA	NA;NA	NA;NA
adi2mcaRNA15695_R0	XP_022779540.1	801	1.5e-270	942.2	65.67	A0A2B4SUU2_STYPI	unreviewed	Vacuolar protein sorting-associated protein 35	VPS35 AWC38_SpisGene2868	Stylophora pistillata (Smooth cauliflower coral)	NA	GO:0015031; GO:0030906; GO:0042147;GO:0005829;GO:0015031;GO:0030906;GO:0042147	protein transport; retromer, cargo-selective complex; retrograde transport, endosome to Golgi;cytosol [GO:0005829]; retromer, cargo-selective complex [GO:0030906]; protein transport [GO:0015031]; retrograde transport, endosome to Golgi [GO:0042147]
adi2mcaRNA15713_R0	PFX32232.1	620	3.4e-167	599	50.97	A0A2B4SUJ9_STYPI	unreviewed	von Willebrand factor D and EGF domain-containing protein	VWDE AWC38_SpisGene2839	Stylophora pistillata (Smooth cauliflower coral)	NA	GO:0016539;GO:0016021;GO:0016539	intein-mediated protein splicing;integral component of membrane [GO:0016021]; intein-mediated protein splicing [GO:0016539]
adi2mcaRNA15724_R0	XP_034738551.1	309	8.8e-82	314.3	NA	NA	NA	NA	NA	NA	NA	NA;NA	NA;NA
adi2mcaRNA15724_R1	XP_034738551.1	310	3.7e-80	308.9	NA	NA	NA	NA	NA	NA	NA	NA;NA	NA;NA
adi2mcaRNA15745_R0	XP_031556189.1	573	4.7e-94	355.9	38.22	NA	NA	NA	NA	NA	NA	GO:0005216; GO:0006811; GO:0016020; GO:0055085;NA	ion channel activity; ion transport; membrane; transmembrane transport;NA
adi2mcaRNA15751_R0	XP_015761563.1	156	5.9e-19	106.3	NA	NA	NA	NA	NA	NA	NA	NA;NA	NA;NA
adi2mcaRNA1575_R4	XP_029192770.1	460	2.5e-166	596.7	66.52	NA	NA	NA	NA	NA	NA	GO:0005515;NA	protein binding;NA
adi2mcaRNA1575_R7	XP_029192770.1	446	3.5e-176	629.4	72.65	NA	NA	NA	NA	NA	NA	GO:0005515;NA	protein binding;NA
adi2mcaRNA15775_R0	XP_027045383.1	315	3.9e-57	232.6	NA	NA	NA	NA	NA	NA	NA	NA;NA	NA;NA
adi2mcaRNA1577_R1	XP_029192770.1	378	7.9e-133	485.3	66.67	NA	NA	NA	NA	NA	NA	GO:0005515;NA	protein binding;NA
adi2mcaRNA1577_R2	XP_015776455.1	385	9.5e-131	478.4	64.68	NA	NA	NA	NA	NA	NA	GO:0005515;NA	protein binding;NA
adi2mcaRNA1577_R8	XP_029192770.1	460	1.7e-163	587.4	65.65	NA	NA	NA	NA	NA	NA	GO:0005515;NA	protein binding;NA
adi2mcaRNA1577_R9	XP_015776455.1	461	7.3e-167	598.6	67.03	NA	NA	NA	NA	NA	NA	GO:0005515;NA	protein binding;NA
adi2mcaRNA15798_R3	XP_020618503.1	227	3.9e-35	158.7	NA	NA	NA	NA	NA	NA	NA	NA;NA	NA;NA
adi2mcaRNA15798_R9	XP_020618503.1	229	2e-59	239.6	NA	NA	NA	NA	NA	NA	NA	NA;NA	NA;NA
adi2mcaRNA15808_R0	PFX15944.1	1045	1.6e-277	966.8	56.75	A0A2B4RC66_STYPI	unreviewed	FYVE, RhoGEF and PH domain-containing protein 6	Fgd6 AWC38_SpisGene19812	Stylophora pistillata (Smooth cauliflower coral)	NA	GO:0005085; GO:0046872;GO:0005085;GO:0046872	guanyl-nucleotide exchange factor activity; metal ion binding;guanyl-nucleotide exchange factor activity [GO:0005085]; metal ion binding [GO:0046872]
adi2mcaRNA15808_R1	PFX15944.1	1771	1.1e-190	678.3	35.35	A0A2B4RC66_STYPI	unreviewed	FYVE, RhoGEF and PH domain-containing protein 6	Fgd6 AWC38_SpisGene19812	Stylophora pistillata (Smooth cauliflower coral)	NA	GO:0005085; GO:0046872;GO:0005085;GO:0046872	guanyl-nucleotide exchange factor activity; metal ion binding;guanyl-nucleotide exchange factor activity [GO:0005085]; metal ion binding [GO:0046872]
adi2mcaRNA15837_R0	XP_020615056.1	427	4.2e-81	313.2	NA	NA	NA	NA	NA	NA	NA	NA;NA	NA;NA
adi2mcaRNA15837_R2	XP_020615056.1	416	3.6e-60	243.4	NA	NA	NA	NA	NA	NA	NA	NA;NA	NA;NA
adi2mcaRNA15837_R3	XP_020615056.1	416	2.5e-78	303.9	NA	NA	NA	NA	NA	NA	NA	NA;NA	NA;NA
adi2mcaRNA15837_R4	XP_020615056.1	416	5.5e-70	276.2	NA	NA	NA	NA	NA	NA	NA	NA;NA	NA;NA
adi2mcaRNA15837_R5	XP_020615056.1	414	6.1e-79	305.8	NA	NA	NA	NA	NA	NA	NA	NA;NA	NA;NA
adi2mcaRNA15837_R6	XP_022778811.1	402	1.4e-56	231.5	NA	NA	NA	NA	NA	NA	NA	NA;NA	NA;NA
adi2mcaRNA15837_R7	XP_020615056.1	413	2.4e-25	127.5	NA	NA	NA	NA	NA	NA	NA	NA;NA	NA;NA
adi2mcaRNA15837_R9	XP_020615056.1	427	1.1e-78	305.1	NA	NA	NA	NA	NA	NA	NA	NA;NA	NA;NA
adi2mcaRNA15856_R0	XP_015776455.1	385	2.3e-131	480.7	64.94	NA	NA	NA	NA	NA	NA	GO:0005515;NA	protein binding;NA
adi2mcaRNA15856_R2	XP_029192770.1	380	3.1e-129	473.8	64.74	NA	NA	NA	NA	NA	NA	GO:0005515;NA	protein binding;NA
adi2mcaRNA15856_R3	XP_015776455.1	377	2.5e-128	470.7	64.46	NA	NA	NA	NA	NA	NA	GO:0005515;NA	protein binding;NA
adi2mcaRNA15856_R4	XP_015776455.1	385	2.4e-134	490.7	64.68	NA	NA	NA	NA	NA	NA	GO:0005515;NA	protein binding;NA
adi2mcaRNA15856_R5	XP_015776455.1	376	4.5e-132	483	65.16	NA	NA	NA	NA	NA	NA	GO:0005515;NA	protein binding;NA
adi2mcaRNA15856_R8	XP_029192770.1	383	1.8e-128	471.1	64.49	NA	NA	NA	NA	NA	NA	GO:0005515;NA	protein binding;NA
adi2mcaRNA15856_R9	XP_015776455.1	417	2.8e-132	483.8	61.39	NA	NA	NA	NA	NA	NA	GO:0005515;NA	protein binding;NA
adi2mcaRNA15863_R0	XP_015761634.1	475	4.5e-185	657.9	68	NA	NA	NA	NA	NA	NA	GO:0006486; GO:0008375;NA	protein glycosylation; acetylglucosaminyltransferase activity;NA
adi2mcaRNA15877_R4	XP_029179909.1	243	8.8e-42	181	43.21	NA	NA	NA	NA	NA	NA	GO:0003676;NA	nucleic acid binding;NA
adi2mcaRNA1587_R0	XP_033103518.1	138	1.7e-26	129.4	NA	NA	NA	NA	NA	NA	NA	NA;NA	NA;NA
adi2mcaRNA15941_R0	XP_031557437.1	735	2.1e-169	606.3	50.07	NA	NA	NA	NA	NA	NA	GO:0005216; GO:0006811; GO:0016020; GO:0055085;NA	ion channel activity; ion transport; membrane; transmembrane transport;NA
adi2mcaRNA15962_R0	XP_005989018.1	346	7.3e-108	401	56.36	H3BE52_LATCH	unreviewed	Fe2OG dioxygenase domain-containing protein	OGFOD2	Latimeria chalumnae (Coelacanth)	NA	GO:0005506; GO:0016705; GO:0031418; GO:0055114;GO:0005506;GO:0016705;GO:0031418	iron ion binding; oxidoreductase activity, acting on paired donors, with incorporation or reduction of molecular oxygen; L-ascorbic acid binding; oxidation-reduction process;iron ion binding [GO:0005506]; L-ascorbic acid binding [GO:0031418]; oxidoreductase activity, acting on paired donors, with incorporation or reduction of molecular oxygen [GO:0016705]
adi2mcaRNA15965_R0	XP_027036661.1	452	1.4e-87	333.2	44.91	A0A3M6UEE2_9CNID	unreviewed	TPR_REGION domain-containing protein	pdam_00003706	Pocillopora damicornis	NA	GO:0005515;GO:0006886	protein binding;intracellular protein transport [GO:0006886]
adi2mcaRNA15974_R0	XP_032899562.1	323	8.6e-136	493.8	73.37	NA	NA	NA	NA	NA	NA	GO:0003995; GO:0050660; GO:0055114;NA	acyl-CoA dehydrogenase activity; flavin adenine dinucleotide binding; oxidation-reduction process;NA
adi2mcaRNA15979_R7	XP_029192770.1	139	2.5e-48	203.4	71.22	NA	NA	NA	NA	NA	NA	GO:0005515;NA	protein binding;NA
adi2mcaRNA1598_R7	XP_028412563.1	118	3.2e-11	78.6	NA	NA	NA	NA	NA	NA	NA	NA;NA	NA;NA
adi2mcaRNA1598_R8	EDO43021.1	86	6.9e-10	74.3	NA	A7RZX1_NEMVE	unreviewed	Predicted protein	v1g204637	Nematostella vectensis (Starlet sea anemone)	NA	NA;NA	NA;NA
adi2mcaRNA16004_R0	XP_015761778.1	121	2.4e-48	201.8	82.64	NA	NA	NA	NA	NA	NA	GO:0004045;NA	aminoacyl-tRNA hydrolase activity;NA
adi2mcaRNA16012_R0	XP_034996994.1	784	2e-103	387.5	32.53	NA	NA	NA	NA	NA	NA	GO:0004930; GO:0007186; GO:0016021;NA	G protein-coupled receptor activity; G protein-coupled receptor signaling pathway; integral component of membrane;NA
adi2mcaRNA16018_R5	PFX22769.1	773	1.8e-196	696.4	NA	A0A2B4S141_STYPI	unreviewed	Uncharacterized protein	AWC38_SpisGene12708	Stylophora pistillata (Smooth cauliflower coral)	NA	NA;NA	NA;NA
adi2mcaRNA16018_R8	PFX22769.1	753	9.5e-148	534.6	NA	A0A2B4S141_STYPI	unreviewed	Uncharacterized protein	AWC38_SpisGene12708	Stylophora pistillata (Smooth cauliflower coral)	NA	NA;NA	NA;NA
adi2mcaRNA16025_R0	XP_031558495.1	193	1.3e-39	174.1	NA	NA	NA	NA	NA	NA	NA	NA;NA	NA;NA
adi2mcaRNA16025_R8	XP_031558495.1	136	2e-07	65.9	NA	NA	NA	NA	NA	NA	NA	NA;NA	NA;NA
adi2mcaRNA16033_R0	EDO30578.1	234	3.6e-97	364.8	NA	A7T0C7_NEMVE	unreviewed	Cilia- and flagella-associated protein 299	v1g227643	Nematostella vectensis (Starlet sea anemone)	NA	NA;NA	NA;NA
adi2mcaRNA16044_R0	XP_029202971.1	410	2.5e-66	263.1	39.02	NA	NA	NA	NA	NA	NA	GO:0005509;NA	calcium ion binding;NA
adi2mcaRNA16044_R7	XP_029205932.1	206	1.2e-45	194.1	49.03	NA	NA	NA	NA	NA	NA	GO:0005509;NA	calcium ion binding;NA
adi2mcaRNA16047_R0	XP_027052703.1	398	9.5e-183	650.2	74.87	NA	NA	NA	NA	NA	NA	GO:0005509;NA	calcium ion binding;NA
adi2mcaRNA16049_R0	XP_020606732.1	863	0	1295	88.64	NA	NA	NA	NA	NA	NA	GO:0005524; GO:0006457; GO:0051082;NA	ATP binding; protein folding; unfolded protein binding;NA
adi2mcaRNA1606_R1	NXT07890.1	563	3.3e-57	233.8	NA	NA	NA	NA	NA	NA	NA	NA;NA	NA;NA
adi2mcaRNA16095_R0	XP_029210909.1	290	1.7e-66	263.5	NA	NA	NA	NA	NA	NA	NA	NA;NA	NA;NA
adi2mcaRNA16102_R4	XP_015747179.1	441	2.3e-70	276.9	36.73	NA	NA	NA	NA	NA	NA	GO:0003676; GO:0005524;NA	nucleic acid binding; ATP binding;NA
adi2mcaRNA16105_R0	CAC5418399.1	192	6.3e-25	124.8	NA	NA	NA	NA	NA	NA	NA	NA;NA	NA;NA
adi2mcaRNA16105_R1	CAC5418399.1	173	1e-24	124	40.46	NA	NA	NA	NA	NA	NA	GO:0003676; GO:0008270;NA	nucleic acid binding; zinc ion binding;NA
adi2mcaRNA16107_R2	XP_022778811.1	309	2.5e-49	206.5	NA	NA	NA	NA	NA	NA	NA	NA;NA	NA;NA
adi2mcaRNA1610_R0	PFX28851.1	274	5.2e-23	119.4	NA	A0A2B4SG48_STYPI	unreviewed	Uncharacterized protein	AWC38_SpisGene6459	Stylophora pistillata (Smooth cauliflower coral)	NA	NA;NA	NA;NA
adi2mcaRNA16111_R3	XP_015761811.1	285	2e-87	332.8	NA	NA	NA	NA	NA	NA	NA	NA;NA	NA;NA
adi2mcaRNA16111_R5	XP_015761811.1	274	1.9e-87	332.8	NA	NA	NA	NA	NA	NA	NA	NA;NA	NA;NA
adi2mcaRNA16111_R7	XP_015761811.1	302	2e-85	326.2	NA	NA	NA	NA	NA	NA	NA	NA;NA	NA;NA
adi2mcaRNA16122_R0	XP_022799203.1	535	3.9e-147	532.7	50.84	NA	NA	NA	NA	NA	NA	GO:0004252; GO:0006508; GO:0016020;NA	serine-type endopeptidase activity; proteolysis; membrane;NA
adi2mcaRNA16122_R3	KXJ20028.1	808	1.6e-121	447.6	36.88	NA	NA	NA	NA	NA	NA	GO:0004252; GO:0006508; GO:0016020;NA	serine-type endopeptidase activity; proteolysis; membrane;NA
adi2mcaRNA16125_R0	KXJ20028.1	169	8.7e-53	217.2	60.36	NA	NA	NA	NA	NA	NA	GO:0004252; GO:0006508;NA	serine-type endopeptidase activity; proteolysis;NA
adi2mcaRNA16127_R7	XP_002734893.1	283	2.3e-40	176.4	38.16	NA	NA	NA	NA	NA	NA	GO:0003676;NA	nucleic acid binding;NA
adi2mcaRNA16130_R0	XP_031554772.1	519	2.8e-154	555.8	59.15	NA	NA	NA	NA	NA	NA	GO:0015293; GO:0016021;NA	symporter activity; integral component of membrane;NA
adi2mcaRNA16131_R0	XP_027047757.1	261	1.8e-79	306.6	56.32	A0A3M6TNK2_9CNID	unreviewed	ADP-ribosyl cyclase/cyclic ADP-ribose hydrolase (EC 3.2.2.6)	pdam_00001800	Pocillopora damicornis	NA	GO:0003953;GO:0003953	NAD+ nucleosidase activity;NAD+ nucleosidase activity [GO:0003953]
adi2mcaRNA16131_R1	XP_027047757.1	261	7e-65	258.1	49.04	A0A3M6TNK2_9CNID	unreviewed	ADP-ribosyl cyclase/cyclic ADP-ribose hydrolase (EC 3.2.2.6)	pdam_00001800	Pocillopora damicornis	NA	GO:0003953;GO:0003953	NAD+ nucleosidase activity;NAD+ nucleosidase activity [GO:0003953]
adi2mcaRNA16135_R2	PFX18409.1	644	2.5e-133	486.1	44.72	A0A2B4RNQ2_STYPI	unreviewed	Receptor protein-tyrosine kinase (EC 2.7.10.1)	Ret AWC38_SpisGene17227	Stylophora pistillata (Smooth cauliflower coral)	NA	GO:0004713; GO:0005524; GO:0006468;GO:0004714;GO:0005524;GO:0016021	protein tyrosine kinase activity; ATP binding; protein phosphorylation;integral component of membrane [GO:0016021]; ATP binding [GO:0005524]; transmembrane receptor protein tyrosine kinase activity [GO:0004714]
adi2mcaRNA16138_R4	XP_015761890.1	63	4.5e-19	103.6	69.84	NA	NA	NA	NA	NA	NA	GO:0004672; GO:0006468;NA	protein kinase activity; protein phosphorylation;NA
adi2mcaRNA16138_R9	XP_020905670.1	51	1e-08	69.3	49.02	NA	NA	NA	NA	NA	NA	GO:0004672; GO:0006468;NA	protein kinase activity; protein phosphorylation;NA
adi2mcaRNA16143_R1	RMX56486.1	211	3.2e-52	216.1	NA	A0A3M6US32_9CNID	unreviewed	Uncharacterized protein	pdam_00014940	Pocillopora damicornis	NA	NA;NA	NA;NA
adi2mcaRNA16147_R0	XP_027058857.1	420	5.6e-142	515	62.86	NA	NA	NA	NA	NA	NA	GO:0005856;NA	cytoskeleton;NA
adi2mcaRNA16148_R0	KXJ11797.1	1939	0	1661.7	51.16	NA	NA	NA	NA	NA	NA	GO:0003774; GO:0005515; GO:0005524; GO:0016459;NA	motor activity; protein binding; ATP binding; myosin complex;NA
adi2mcaRNA16153_R1	EDO30511.1	157	1.1e-28	138.3	NA	A7T0K3_NEMVE	unreviewed	Predicted protein (Fragment)	v1g140527	Nematostella vectensis (Starlet sea anemone)	NA	NA;GO:0032021;GO:0034244	NA;NELF complex [GO:0032021]; negative regulation of transcription elongation from RNA polymerase II promoter [GO:0034244]
adi2mcaRNA16154_R0	XP_015761904.1	1087	0	1800.4	86.48	NA	NA	NA	NA	NA	NA	GO:0000287; GO:0005524; GO:0015914; GO:0016021; GO:0140326;NA	magnesium ion binding; ATP binding; phospholipid transport; integral component of membrane; ATPase-coupled intramembrane lipid transporter activity;NA
adi2mcaRNA16184_R0	XP_015761880.1	947	0	1261.5	63.89	NA	NA	NA	NA	NA	NA	GO:0004222; GO:0006508;NA	metalloendopeptidase activity; proteolysis;NA
adi2mcaRNA16184_R1	XP_015761880.1	620	9.8e-269	936.4	68.87	NA	NA	NA	NA	NA	NA	GO:0008237;NA	metallopeptidase activity;NA
adi2mcaRNA16190_R1	XP_020908075.1	334	7.8e-51	211.5	40.12	NA	NA	NA	NA	NA	NA	GO:0004930; GO:0007186; GO:0016021;NA	G protein-coupled receptor activity; G protein-coupled receptor signaling pathway; integral component of membrane;NA
adi2mcaRNA16195_R0	XP_009986523.1	742	0	1080.1	67.65	NA	NA	NA	NA	NA	NA	GO:0005515; GO:0005524; GO:0046872;NA	protein binding; ATP binding; metal ion binding;NA
adi2mcaRNA161_R8	XP_015766362.1	217	2.2e-57	232.6	64.98	NA	NA	NA	NA	NA	NA	GO:0005515;NA	protein binding;NA
adi2mcaRNA16246_R0	EDO32877.1	121	5.1e-32	147.9	59.5	A7STU1_NEMVE	unreviewed	Predicted protein (Fragment)	v1g131493	Nematostella vectensis (Starlet sea anemone)	NA	GO:0016616; GO:0051287; GO:0055114;GO:0005829;GO:0016616;GO:0016618;GO:0030267;GO:0051287	oxidoreductase activity, acting on the CH-OH group of donors, NAD or NADP as acceptor; NAD binding; oxidation-reduction process;cytosol [GO:0005829]; glyoxylate reductase (NADP) activity [GO:0030267]; hydroxypyruvate reductase activity [GO:0016618]; NAD binding [GO:0051287]; oxidoreductase activity, acting on the CH-OH group of donors, NAD or NADP as acceptor [GO:0016616]
adi2mcaRNA16261_R0	PFX33970.1	1056	1.1e-244	857.1	49.53	A0A2B4SYL5_STYPI	unreviewed	RNA-directed DNA polymerase (EC 2.7.7.49)	Tf2-9 AWC38_SpisGene1044	Stylophora pistillata (Smooth cauliflower coral)	NA	GO:0003676;GO:0003676;GO:0015074	nucleic acid binding;nucleic acid binding [GO:0003676]; DNA integration [GO:0015074]
adi2mcaRNA16263_R7	XP_020606857.1	315	4.4e-59	238.4	NA	NA	NA	NA	NA	NA	NA	NA;NA	NA;NA
adi2mcaRNA16285_R4	XP_027045687.1	208	3.2e-42	182.6	NA	NA	NA	NA	NA	NA	NA	NA;NA	NA;NA
adi2mcaRNA16285_R5	XP_027045687.1	208	3.2e-42	182.6	NA	NA	NA	NA	NA	NA	NA	NA;NA	NA;NA
adi2mcaRNA16288_R1	XP_020608329.1	241	1e-88	337	NA	NA	NA	NA	NA	NA	NA	NA;NA	NA;NA
adi2mcaRNA16301_R1	XP_015769354.1	422	2.3e-89	340.1	45.5	NA	NA	NA	NA	NA	NA	GO:0003676; GO:0015074;NA	nucleic acid binding; DNA integration;NA
adi2mcaRNA16303_R2	XP_029203577.1	430	4.3e-60	242.7	39.77	NA	NA	NA	NA	NA	NA	GO:0003677; GO:0006310; GO:0015074;NA	DNA binding; DNA recombination; DNA integration;NA
adi2mcaRNA16303_R3	XP_029203577.1	429	4.5e-57	232.6	38.69	NA	NA	NA	NA	NA	NA	GO:0003677; GO:0006310; GO:0015074;NA	DNA binding; DNA recombination; DNA integration;NA
adi2mcaRNA16303_R6	XP_029203577.1	434	9.3e-115	424.5	52.3	NA	NA	NA	NA	NA	NA	GO:0003677; GO:0006310; GO:0015074;NA	DNA binding; DNA recombination; DNA integration;NA
adi2mcaRNA16303_R7	XP_029203577.1	413	5.1e-85	325.5	47.7	NA	NA	NA	NA	NA	NA	GO:0003677; GO:0006310; GO:0015074;NA	DNA binding; DNA recombination; DNA integration;NA
adi2mcaRNA16314_R0	XP_030835334.1	935	4.6e-206	728.4	46.42	NA	NA	NA	NA	NA	NA	GO:0000166; GO:0016021;NA	nucleotide binding; integral component of membrane;NA
adi2mcaRNA16316_R0	XP_015762050.1	130	3.7e-34	154.8	60.77	NA	NA	NA	NA	NA	NA	GO:0006812; GO:0016021; GO:0016887;NA	cation transport; integral component of membrane; ATPase activity;NA
adi2mcaRNA16319_R2	XP_032219255.1	267	7.9e-74	287.7	NA	NA	NA	NA	NA	NA	NA	NA;NA	NA;NA
adi2mcaRNA1635_R9	XP_029186598.1	149	1.5e-50	209.5	NA	NA	NA	NA	NA	NA	NA	NA;NA	NA;NA
adi2mcaRNA16360_R3	XP_020603887.1	255	3.1e-63	252.3	NA	NA	NA	NA	NA	NA	NA	NA;NA	NA;NA
adi2mcaRNA16377_R0	PFX24127.1	631	1.5e-169	607.1	NA	A0A2B4S6B5_STYPI	unreviewed	Coiled-coil domain-containing protein 62	CCDC62 AWC38_SpisGene11285	Stylophora pistillata (Smooth cauliflower coral)	NA	NA;NA	NA;NA
adi2mcaRNA16379_R1	XP_018869435.2	434	5.6e-150	541.2	58.29	NA	NA	NA	NA	NA	NA	GO:0009063;NA	cellular amino acid catabolic process;NA
adi2mcaRNA16393_R2	XP_032233619.1	136	1.2e-31	147.9	48.53	NA	NA	NA	NA	NA	NA	GO:0005515; GO:0007165;NA	protein binding; signal transduction;NA
adi2mcaRNA16393_R3	XP_032233619.1	136	7.9e-31	145.2	47.79	NA	NA	NA	NA	NA	NA	GO:0005515; GO:0007165;NA	protein binding; signal transduction;NA
adi2mcaRNA16393_R7	XP_021340107.1	114	1.4e-20	111.3	51.75	NA	NA	NA	NA	NA	NA	GO:0003677; GO:0005515; GO:0006310; GO:0007165; GO:0015074;NA	DNA binding; protein binding; DNA recombination; signal transduction; DNA integration;NA
adi2mcaRNA16393_R8	XP_032233619.1	135	1.8e-24	124	42.96	NA	NA	NA	NA	NA	NA	GO:0005515; GO:0007165;NA	protein binding; signal transduction;NA
adi2mcaRNA16393_R9	XP_032233619.1	138	1.3e-20	111.3	42.03	NA	NA	NA	NA	NA	NA	GO:0005515; GO:0007165;NA	protein binding; signal transduction;NA
adi2mcaRNA16404_R0	XP_028407822.1	974	0	1098.2	55.65	NA	NA	NA	NA	NA	NA	GO:0003676; GO:0015074;NA	nucleic acid binding; DNA integration;NA
adi2mcaRNA16407_R0	XP_029190064.1	257	1.9e-38	169.9	40.47	NA	NA	NA	NA	NA	NA	GO:0005634; GO:0008270;NA	nucleus; zinc ion binding;NA
adi2mcaRNA16409_R4	KXJ28639.1	344	3.9e-69	272.3	NA	NA	NA	NA	NA	NA	NA	NA;NA	NA;NA
adi2mcaRNA16409_R5	XP_029182160.1	301	3.7e-103	385.6	NA	NA	NA	NA	NA	NA	NA	NA;NA	NA;NA
adi2mcaRNA16409_R6	XP_029182160.1	228	6.1e-76	295	NA	NA	NA	NA	NA	NA	NA	NA;NA	NA;NA
adi2mcaRNA16409_R7	XP_029182160.1	251	5e-81	312	NA	NA	NA	NA	NA	NA	NA	NA;NA	NA;NA
adi2mcaRNA16409_R8	XP_029182160.1	288	4.9e-78	302	NA	NA	NA	NA	NA	NA	NA	NA;NA	NA;NA
adi2mcaRNA16409_R9	XP_029182160.1	283	1.8e-77	300.1	NA	NA	NA	NA	NA	NA	NA	NA;NA	NA;NA
adi2mcaRNA16412_R5	XP_029920510.1	305	1.3e-101	380.9	NA	NA	NA	NA	NA	NA	NA	NA;NA	NA;NA
adi2mcaRNA16412_R6	XP_029920510.1	305	6.8e-95	358.6	NA	NA	NA	NA	NA	NA	NA	NA;NA	NA;NA
adi2mcaRNA16412_R8	XP_029920510.1	308	4.1e-87	332.8	NA	NA	NA	NA	NA	NA	NA	NA;NA	NA;NA
adi2mcaRNA16414_R0	PFX14514.1	364	1.7e-169	605.9	84.34	A0A2B4R847_STYPI	unreviewed	Chromatin modification-related protein YNG2	YNG2 AWC38_SpisGene14797 AWC38_SpisGene21321 AWC38_SpisGene8738	Stylophora pistillata (Smooth cauliflower coral)	NA	GO:0046872;GO:0046872	metal ion binding;metal ion binding [GO:0046872]
adi2mcaRNA16414_R2	PFX14514.1	364	5.6e-157	564.3	80.49	A0A2B4R847_STYPI	unreviewed	Chromatin modification-related protein YNG2	YNG2 AWC38_SpisGene14797 AWC38_SpisGene21321 AWC38_SpisGene8738	Stylophora pistillata (Smooth cauliflower coral)	NA	GO:0046872;GO:0046872	metal ion binding;metal ion binding [GO:0046872]
adi2mcaRNA16414_R3	PFX14514.1	420	1.1e-122	450.3	NA	A0A2B4R847_STYPI	unreviewed	Chromatin modification-related protein YNG2	YNG2 AWC38_SpisGene14797 AWC38_SpisGene21321 AWC38_SpisGene8738	Stylophora pistillata (Smooth cauliflower coral)	NA	NA;GO:0046872	NA;metal ion binding [GO:0046872]
adi2mcaRNA16414_R4	PFX14514.1	363	1.5e-111	413.3	NA	A0A2B4R847_STYPI	unreviewed	Chromatin modification-related protein YNG2	YNG2 AWC38_SpisGene14797 AWC38_SpisGene21321 AWC38_SpisGene8738	Stylophora pistillata (Smooth cauliflower coral)	NA	NA;GO:0046872	NA;metal ion binding [GO:0046872]
adi2mcaRNA16418_R0	XP_034774229.1	153	2.7e-27	132.1	NA	NA	NA	NA	NA	NA	NA	NA;NA	NA;NA
adi2mcaRNA16421_R6	XP_015752747.1	441	2.2e-125	459.5	NA	NA	NA	NA	NA	NA	NA	NA;NA	NA;NA
adi2mcaRNA16431_R0	XP_029824676.1	196	9.3e-71	277.3	63.78	NA	NA	NA	NA	NA	NA	GO:0003677; GO:0004519; GO:0006281;NA	DNA binding; endonuclease activity; DNA repair;NA
adi2mcaRNA16442_R1	AAI59002.1	255	1.6e-89	339.7	NA	B0JZ18_XENTR	unreviewed	FGE-sulfatase domain-containing protein (Fragment)	NA	Xenopus tropicalis (Western clawed frog) (Silurana tropicalis)	NA	NA;NA	NA;NA
adi2mcaRNA16448_R0	XP_029211192.1	283	4.2e-117	431.4	78.8	NA	NA	NA	NA	NA	NA	GO:0005515;NA	protein binding;NA
adi2mcaRNA16448_R1	XP_029211192.1	245	1.9e-81	312.8	68.98	NA	NA	NA	NA	NA	NA	GO:0005515;NA	protein binding;NA
adi2mcaRNA1645_R2	XP_022796662.1	345	2e-63	253.4	NA	A0A2B4RYB4_STYPI	unreviewed	Perivitellin-2 67 kDa subunit	2 AWC38_SpisGene13737	Stylophora pistillata (Smooth cauliflower coral)	NA	NA;GO:0016021	NA;integral component of membrane [GO:0016021]
adi2mcaRNA16463_R2	XP_032240093.1	322	1.1e-110	410.2	63.04	NA	NA	NA	NA	NA	NA	GO:0003676; GO:0015074;NA	nucleic acid binding; DNA integration;NA
adi2mcaRNA16470_R2	XP_029210668.1	518	9.3e-213	750	NA	NA	NA	NA	NA	NA	NA	NA;NA	NA;NA
adi2mcaRNA16471_R0	XP_029208350.1	650	4.8e-231	811.2	NA	NA	NA	NA	NA	NA	NA	NA;NA	NA;NA
adi2mcaRNA16487_R0	XP_029203577.1	314	1.3e-60	244.2	42.36	NA	NA	NA	NA	NA	NA	GO:0003677; GO:0006310; GO:0015074;NA	DNA binding; DNA recombination; DNA integration;NA
adi2mcaRNA16487_R1	XP_029203577.1	428	3.5e-63	253.1	38.32	NA	NA	NA	NA	NA	NA	GO:0003677; GO:0006310; GO:0015074;NA	DNA binding; DNA recombination; DNA integration;NA
adi2mcaRNA16487_R2	XP_029203577.1	431	3.6e-60	243	36.43	NA	NA	NA	NA	NA	NA	GO:0003677; GO:0006310; GO:0015074;NA	DNA binding; DNA recombination; DNA integration;NA
adi2mcaRNA16487_R3	XP_029203577.1	331	2.6e-58	236.9	41.69	NA	NA	NA	NA	NA	NA	GO:0003677; GO:0006310; GO:0015074;NA	DNA binding; DNA recombination; DNA integration;NA
adi2mcaRNA16492_R0	XP_029181042.1	715	1.2e-251	880.6	65.73	NA	NA	NA	NA	NA	NA	GO:0005515; GO:0008270;NA	protein binding; zinc ion binding;NA
adi2mcaRNA16492_R1	XP_029181042.1	722	3.3e-259	905.6	66.07	NA	NA	NA	NA	NA	NA	GO:0005515; GO:0008270;NA	protein binding; zinc ion binding;NA
adi2mcaRNA16492_R3	XP_015780524.1	727	7.9e-269	937.6	67.13	NA	NA	NA	NA	NA	NA	GO:0005515; GO:0008270;NA	protein binding; zinc ion binding;NA
adi2mcaRNA16492_R8	XP_015762186.1	726	3e-265	925.6	66.12	NA	NA	NA	NA	NA	NA	GO:0005515; GO:0008270;NA	protein binding; zinc ion binding;NA
adi2mcaRNA16492_R9	XP_015780524.1	720	6.1e-258	901.4	65.56	NA	NA	NA	NA	NA	NA	GO:0005515; GO:0008270;NA	protein binding; zinc ion binding;NA
adi2mcaRNA16501_R5	RMX43081.1	238	2.3e-55	226.9	54.62	A0A3M6TP35_9CNID	unreviewed	Uncharacterized protein	pdam_00006899	Pocillopora damicornis	NA	GO:0005515;NA	protein binding;NA
adi2mcaRNA16509_R1	XP_022798896.1	181	2.4e-54	222.2	NA	A0A2B4RVY0_STYPI	unreviewed	INO80 complex subunit E	Ino80e AWC38_SpisGene15171	Stylophora pistillata (Smooth cauliflower coral)	NA	NA;GO:0006338;GO:0031011	NA;Ino80 complex [GO:0031011]; chromatin remodeling [GO:0006338]
adi2mcaRNA16512_R2	XP_022798896.1	167	1.5e-51	213	NA	A0A2B4RVY0_STYPI	unreviewed	INO80 complex subunit E	Ino80e AWC38_SpisGene15171	Stylophora pistillata (Smooth cauliflower coral)	NA	NA;GO:0006338;GO:0031011	NA;Ino80 complex [GO:0031011]; chromatin remodeling [GO:0006338]
adi2mcaRNA16513_R0	XP_030041927.1	845	1.8e-123	453.8	36.57	NA	NA	NA	NA	NA	NA	GO:0001510; GO:0005634; GO:0006364; GO:0008168;NA	RNA methylation; nucleus; rRNA processing; methyltransferase activity;NA
adi2mcaRNA16516_R0	XP_020613519.1	39	1.2e-12	83.2	97.44	NA	NA	NA	NA	NA	NA	GO:0008168; GO:0032259;NA	methyltransferase activity; methylation;NA
adi2mcaRNA16536_R0	KXJ10190.1	627	7.8e-116	429.9	NA	NA	NA	NA	NA	NA	NA	NA;NA	NA;NA
adi2mcaRNA16543_R1	AIE48224.1	725	1.1e-170	610.9	NA	A0A075EIL5_MYAAR	unreviewed	GagPol	NA	Mya arenaria (Soft-shell clam)	NA	NA;GO:0003676;GO:0008270;GO:0015074	NA;nucleic acid binding [GO:0003676]; zinc ion binding [GO:0008270]; DNA integration [GO:0015074]
adi2mcaRNA16547_R0	XP_031568275.1	494	2.7e-46	197.2	NA	NA	NA	NA	NA	NA	NA	NA;NA	NA;NA
adi2mcaRNA16547_R1	PFX17076.1	388	4.5e-84	323.2	NA	A0A2B4RIR2_STYPI	unreviewed	Putative RNA-directed DNA polymerase from transposon BS	RTase AWC38_SpisGene18619	Stylophora pistillata (Smooth cauliflower coral)	NA	NA;GO:0003964	NA;RNA-directed DNA polymerase activity [GO:0003964]
adi2mcaRNA16547_R2	PFX17076.1	372	5.8e-79	306.2	NA	A0A2B4RIR2_STYPI	unreviewed	Putative RNA-directed DNA polymerase from transposon BS	RTase AWC38_SpisGene18619	Stylophora pistillata (Smooth cauliflower coral)	NA	NA;GO:0003964	NA;RNA-directed DNA polymerase activity [GO:0003964]
adi2mcaRNA16547_R5	PFX17076.1	536	4.5e-135	493	NA	A0A2B4RIR2_STYPI	unreviewed	Putative RNA-directed DNA polymerase from transposon BS	RTase AWC38_SpisGene18619	Stylophora pistillata (Smooth cauliflower coral)	NA	NA;GO:0003964	NA;RNA-directed DNA polymerase activity [GO:0003964]
adi2mcaRNA16547_R7	XP_031568275.1	482	7.1e-41	179.1	NA	NA	NA	NA	NA	NA	NA	NA;NA	NA;NA
adi2mcaRNA16553_R2	XP_029181193.1	242	1.4e-113	419.5	NA	NA	NA	NA	NA	NA	NA	NA;NA	NA;NA
adi2mcaRNA16554_R0	XP_015777660.1	173	1.9e-14	89.7	NA	NA	NA	NA	NA	NA	NA	NA;NA	NA;NA
adi2mcaRNA16554_R9	XP_029181193.1	177	3.3e-51	211.8	NA	NA	NA	NA	NA	NA	NA	NA;NA	NA;NA
adi2mcaRNA16556_R2	XP_029190430.1	759	5e-142	515.8	NA	NA	NA	NA	NA	NA	NA	NA;NA	NA;NA
adi2mcaRNA16556_R4	XP_033646755.1	796	1.8e-134	490.7	NA	NA	NA	NA	NA	NA	NA	NA;NA	NA;NA
adi2mcaRNA16556_R5	XP_030839139.1	766	1.1e-114	424.9	NA	NA	NA	NA	NA	NA	NA	NA;NA	NA;NA
adi2mcaRNA16556_R6	XP_033646755.1	807	1.6e-85	327.8	NA	NA	NA	NA	NA	NA	NA	NA;NA	NA;NA
adi2mcaRNA16558_R1	KXJ10536.1	320	1.8e-117	433.3	62.5	NA	NA	NA	NA	NA	NA	GO:0003676; GO:0015074;NA	nucleic acid binding; DNA integration;NA
adi2mcaRNA16558_R3	KXJ10536.1	320	3.8e-112	416	61.25	NA	NA	NA	NA	NA	NA	GO:0003676; GO:0015074;NA	nucleic acid binding; DNA integration;NA
adi2mcaRNA16562_R1	PFX13068.1	197	1e-81	313.5	75.63	A0A2B4R9K0_STYPI	unreviewed	Uncharacterized protein	AWC38_SpisGene22878	Stylophora pistillata (Smooth cauliflower coral)	NA	GO:0003676; GO:0016020;GO:0003677;GO:0016021	nucleic acid binding; membrane;integral component of membrane [GO:0016021]; DNA binding [GO:0003677]
adi2mcaRNA16562_R7	PFX13068.1	189	3e-77	298.5	74.07	A0A2B4R9K0_STYPI	unreviewed	Uncharacterized protein	AWC38_SpisGene22878	Stylophora pistillata (Smooth cauliflower coral)	NA	GO:0003676; GO:0016020;GO:0003677;GO:0016021	nucleic acid binding; membrane;integral component of membrane [GO:0016021]; DNA binding [GO:0003677]
adi2mcaRNA16562_R8	PFX13068.1	346	5.1e-105	391.7	NA	A0A2B4R9K0_STYPI	unreviewed	Uncharacterized protein	AWC38_SpisGene22878	Stylophora pistillata (Smooth cauliflower coral)	NA	NA;GO:0003677;GO:0016021	NA;integral component of membrane [GO:0016021]; DNA binding [GO:0003677]
adi2mcaRNA16564_R4	PFX16145.1	507	3.5e-154	555.4	NA	A0A2B4RIQ8_STYPI	unreviewed	RNA-directed DNA polymerase from mobile element jockey	jockey\pol AWC38_SpisGene19595	Stylophora pistillata (Smooth cauliflower coral)	NA	NA;GO:0003964;GO:0005509	NA;calcium ion binding [GO:0005509]; RNA-directed DNA polymerase activity [GO:0003964]
adi2mcaRNA16564_R7	PFX16145.1	507	5.9e-154	555.1	53.06	A0A2B4RIQ8_STYPI	unreviewed	RNA-directed DNA polymerase from mobile element jockey	jockey\pol AWC38_SpisGene19595	Stylophora pistillata (Smooth cauliflower coral)	NA	GO:0008168; GO:0016706; GO:0055114;GO:0003964;GO:0005509	methyltransferase activity; 2-oxoglutarate-dependent dioxygenase activity; oxidation-reduction process;calcium ion binding [GO:0005509]; RNA-directed DNA polymerase activity [GO:0003964]
adi2mcaRNA16564_R8	PFX16145.1	507	5.6e-152	548.5	NA	A0A2B4RIQ8_STYPI	unreviewed	RNA-directed DNA polymerase from mobile element jockey	jockey\pol AWC38_SpisGene19595	Stylophora pistillata (Smooth cauliflower coral)	NA	NA;GO:0003964;GO:0005509	NA;calcium ion binding [GO:0005509]; RNA-directed DNA polymerase activity [GO:0003964]
adi2mcaRNA16566_R8	XP_015776579.1	281	4.6e-66	261.9	NA	NA	NA	NA	NA	NA	NA	NA;NA	NA;NA
adi2mcaRNA16568_R6	PFX16575.1	199	1.7e-49	207.2	NA	A0A2B4RJZ1_STYPI	unreviewed	RNA-directed DNA polymerase from mobile element jockey	pol AWC38_SpisGene19144	Stylophora pistillata (Smooth cauliflower coral)	NA	NA;GO:0003964	NA;RNA-directed DNA polymerase activity [GO:0003964]
adi2mcaRNA16568_R7	PFX16575.1	199	2.2e-40	176.8	NA	A0A2B4RJZ1_STYPI	unreviewed	RNA-directed DNA polymerase from mobile element jockey	pol AWC38_SpisGene19144	Stylophora pistillata (Smooth cauliflower coral)	NA	NA;GO:0003964	NA;RNA-directed DNA polymerase activity [GO:0003964]
adi2mcaRNA16568_R9	PFX16575.1	199	1.3e-43	187.6	NA	A0A2B4RJZ1_STYPI	unreviewed	RNA-directed DNA polymerase from mobile element jockey	pol AWC38_SpisGene19144	Stylophora pistillata (Smooth cauliflower coral)	NA	NA;GO:0003964	NA;RNA-directed DNA polymerase activity [GO:0003964]
adi2mcaRNA16583_R0	XP_003106206.1	188	5e-38	168.7	46.81	E3MCE6_CAERE	unreviewed	Metalloendopeptidase (EC 3.4.24.-)	Cre-nas-13 CRE_15446	Caenorhabditis remanei (Caenorhabditis vulgaris)	NA	GO:0004222; GO:0006508; GO:0008270;GO:0004222;GO:0008270	metalloendopeptidase activity; proteolysis; zinc ion binding;metalloendopeptidase activity [GO:0004222]; zinc ion binding [GO:0008270]
adi2mcaRNA16583_R1	XP_003106206.1	188	9.3e-34	154.5	44.15	E3MCE6_CAERE	unreviewed	Metalloendopeptidase (EC 3.4.24.-)	Cre-nas-13 CRE_15446	Caenorhabditis remanei (Caenorhabditis vulgaris)	NA	GO:0004222; GO:0006508; GO:0008270;GO:0004222;GO:0008270	metalloendopeptidase activity; proteolysis; zinc ion binding;metalloendopeptidase activity [GO:0004222]; zinc ion binding [GO:0008270]
adi2mcaRNA16590_R0	XP_028398582.1	259	2.2e-62	249.6	45.95	NA	NA	NA	NA	NA	NA	GO:0016021;NA	integral component of membrane;NA
adi2mcaRNA16590_R5	XP_028398582.1	277	2.8e-41	179.5	36.82	NA	NA	NA	NA	NA	NA	GO:0016021;NA	integral component of membrane;NA
adi2mcaRNA16595_R0	XP_029210572.1	291	8.7e-121	443.7	72.16	NA	NA	NA	NA	NA	NA	GO:0016021;NA	integral component of membrane;NA
adi2mcaRNA16606_R2	XP_035509917.1	280	4.4e-50	208.8	43.57	NA	NA	NA	NA	NA	NA	GO:0016021;NA	integral component of membrane;NA
adi2mcaRNA16608_R0	XP_010139683.1	277	1.4e-56	230.3	42.24	NA	NA	NA	NA	NA	NA	GO:0016021;NA	integral component of membrane;NA
adi2mcaRNA16608_R4	XP_016376321.1	252	1.7e-50	209.9	42.46	NA	NA	NA	NA	NA	NA	GO:0016021;NA	integral component of membrane;NA
adi2mcaRNA16668_R3	XP_029197579.1	4423	0	3985.3	NA	NA	NA	NA	NA	NA	NA	NA;NA	NA;NA
adi2mcaRNA16671_R3	XP_029197579.1	3711	0	3191.4	NA	NA	NA	NA	NA	NA	NA	NA;NA	NA;NA
adi2mcaRNA16675_R0	XP_015762356.1	71	2.6e-23	117.9	81.69	NA	NA	NA	NA	NA	NA	GO:0005834; GO:0007186; GO:0031681;NA	heterotrimeric G-protein complex; G protein-coupled receptor signaling pathway; G-protein beta-subunit binding;NA
adi2mcaRNA16680_R0	XP_029193313.1	1020	0	1347	68.82	NA	NA	NA	NA	NA	NA	GO:0004672; GO:0005524; GO:0006468; GO:0009190; GO:0035556;NA	protein kinase activity; ATP binding; protein phosphorylation; cyclic nucleotide biosynthetic process; intracellular signal transduction;NA
adi2mcaRNA166_R0	XP_027052861.1	628	2.7e-133	486.9	NA	NA	NA	NA	NA	NA	NA	NA;NA	NA;NA
adi2mcaRNA16708_R0	XP_022780324.1	236	4.6e-71	277.7	NA	NA	NA	NA	NA	NA	NA	NA;NA	NA;NA
adi2mcaRNA16737_R0	XP_020632915.1	303	4.6e-118	435.3	NA	NA	NA	NA	NA	NA	NA	NA;NA	NA;NA
adi2mcaRNA16743_R1	XP_028400589.1	498	4.4e-60	242.7	31.73	NA	NA	NA	NA	NA	NA	GO:0022857; GO:0055085;NA	transmembrane transporter activity; transmembrane transport;NA
adi2mcaRNA16743_R2	XP_028400589.1	554	4.5e-55	226.1	29.96	NA	NA	NA	NA	NA	NA	GO:0022857; GO:0055085;NA	transmembrane transporter activity; transmembrane transport;NA
adi2mcaRNA16743_R3	XP_028400589.1	554	1.2e-24	124.8	NA	NA	NA	NA	NA	NA	NA	NA;NA	NA;NA
adi2mcaRNA16743_R4	XP_028400589.1	186	2.9e-42	183.3	51.61	NA	NA	NA	NA	NA	NA	GO:0022857; GO:0055085;NA	transmembrane transporter activity; transmembrane transport;NA
adi2mcaRNA16743_R6	RMX53793.1	109	6.8e-23	119	NA	A0A3M6UJD0_9CNID	unreviewed	MFS domain-containing protein	pdam_00000374	Pocillopora damicornis	NA	NA;GO:0016021;GO:0022857	NA;integral component of membrane [GO:0016021]; transmembrane transporter activity [GO:0022857]
adi2mcaRNA16743_R7	XP_028400589.1	437	3e-27	134	NA	NA	NA	NA	NA	NA	NA	NA;NA	NA;NA
adi2mcaRNA16743_R8	XP_028400589.1	190	2.6e-27	133.3	42.63	NA	NA	NA	NA	NA	NA	GO:0022857; GO:0055085;NA	transmembrane transporter activity; transmembrane transport;NA
adi2mcaRNA16765_R3	XP_015763733.1	58	5e-08	68.2	NA	NA	NA	NA	NA	NA	NA	NA;NA	NA;NA
adi2mcaRNA16775_R0	XP_027058064.1	681	2e-250	875.5	67.25	NA	NA	NA	NA	NA	NA	GO:0035556; GO:0043087;NA	intracellular signal transduction; regulation of GTPase activity;NA
adi2mcaRNA16787_R0	XP_022781539.1	413	4.5e-154	554.7	NA	A0A2B4SRE2_STYPI	unreviewed	Sin3 histone deacetylase corepressor complex component SDS3	SUDS3 AWC38_SpisGene4086	Stylophora pistillata (Smooth cauliflower coral)	NA	NA;NA	NA;NA
adi2mcaRNA16799_R0	XP_015762466.1	198	1.2e-60	243	NA	NA	NA	NA	NA	NA	NA	NA;NA	NA;NA
adi2mcaRNA16801_R0	XP_020561553.1	342	1.1e-40	177.9	NA	NA	NA	NA	NA	NA	NA	NA;NA	NA;NA
adi2mcaRNA16805_R0	XP_015762411.1	499	1.8e-161	579.3	62.93	NA	NA	NA	NA	NA	NA	GO:0004888; GO:0005230; GO:0016021; GO:0034220;NA	transmembrane signaling receptor activity; extracellular ligand-gated ion channel activity; integral component of membrane; ion transmembrane transport;NA
adi2mcaRNA16806_R0	XP_029186479.1	116	3.5e-33	151.4	NA	NA	NA	NA	NA	NA	NA	NA;NA	NA;NA
adi2mcaRNA16806_R1	XP_029186479.1	130	1.4e-30	142.9	NA	NA	NA	NA	NA	NA	NA	NA;NA	NA;NA
adi2mcaRNA16806_R2	XP_029186479.1	130	8.9e-30	140.2	NA	NA	NA	NA	NA	NA	NA	NA;NA	NA;NA
adi2mcaRNA16806_R3	XP_029186479.1	112	2.5e-30	141.7	NA	NA	NA	NA	NA	NA	NA	NA;NA	NA;NA
adi2mcaRNA16806_R5	XP_029186479.1	112	7.6e-29	136.7	NA	NA	NA	NA	NA	NA	NA	NA;NA	NA;NA
adi2mcaRNA16806_R6	XP_029186479.1	112	6.5e-28	133.7	NA	NA	NA	NA	NA	NA	NA	NA;NA	NA;NA
adi2mcaRNA16806_R7	XP_029186479.1	105	4e-22	114.4	NA	NA	NA	NA	NA	NA	NA	NA;NA	NA;NA
adi2mcaRNA16806_R8	XP_029186479.1	125	4.8e-26	127.9	NA	NA	NA	NA	NA	NA	NA	NA;NA	NA;NA
adi2mcaRNA16810_R0	XP_027046355.1	1982	0	2050.8	61.1	NA	NA	NA	NA	NA	NA	GO:0003777; GO:0005524; GO:0007018; GO:0008017;NA	microtubule motor activity; ATP binding; microtubule-based movement; microtubule binding;NA
adi2mcaRNA16816_R0	XP_029190688.1	415	8.8e-90	341.3	43.37	NA	NA	NA	NA	NA	NA	GO:0004930; GO:0007186; GO:0016021;NA	G protein-coupled receptor activity; G protein-coupled receptor signaling pathway; integral component of membrane;NA
adi2mcaRNA16816_R1	XP_029190688.1	401	1.2e-91	347.4	44.64	NA	NA	NA	NA	NA	NA	GO:0004930; GO:0007186; GO:0016021;NA	G protein-coupled receptor activity; G protein-coupled receptor signaling pathway; integral component of membrane;NA
adi2mcaRNA16819_R0	XP_015762480.1	526	1.3e-233	819.3	NA	NA	NA	NA	NA	NA	NA	NA;NA	NA;NA
adi2mcaRNA1682_R1	PFX11517.1	338	3.1e-29	140.6	NA	A0A2B4R580_STYPI	unreviewed	Integrase catalytic domain-containing protein	AWC38_SpisGene24713	Stylophora pistillata (Smooth cauliflower coral)	NA	NA;GO:0003676;GO:0015074	NA;nucleic acid binding [GO:0003676]; DNA integration [GO:0015074]
adi2mcaRNA1682_R2	PFX11517.1	232	4.2e-39	173.3	NA	A0A2B4R580_STYPI	unreviewed	Integrase catalytic domain-containing protein	AWC38_SpisGene24713	Stylophora pistillata (Smooth cauliflower coral)	NA	NA;GO:0003676;GO:0015074	NA;nucleic acid binding [GO:0003676]; DNA integration [GO:0015074]
adi2mcaRNA1682_R3	PFX11517.1	306	2.2e-32	151	NA	A0A2B4R580_STYPI	unreviewed	Integrase catalytic domain-containing protein	AWC38_SpisGene24713	Stylophora pistillata (Smooth cauliflower coral)	NA	NA;GO:0003676;GO:0015074	NA;nucleic acid binding [GO:0003676]; DNA integration [GO:0015074]
adi2mcaRNA1682_R5	KAF0292609.1	510	1.7e-55	228	NA	A0A6A4VHK0_AMPAM	unreviewed	Peptidase A2 domain-containing protein	FJT64_009428	Amphibalanus amphitrite (Striped barnacle) (Balanus amphitrite)	NA	NA;NA	NA;NA
adi2mcaRNA1682_R7	XP_029200700.1	328	6.6e-49	205.7	NA	NA	NA	NA	NA	NA	NA	NA;NA	NA;NA
adi2mcaRNA1682_R9	PFX11517.1	183	7.8e-30	142.5	NA	A0A2B4R580_STYPI	unreviewed	Integrase catalytic domain-containing protein	AWC38_SpisGene24713	Stylophora pistillata (Smooth cauliflower coral)	NA	NA;GO:0003676;GO:0015074	NA;nucleic acid binding [GO:0003676]; DNA integration [GO:0015074]
adi2mcaRNA16839_R4	XP_020604427.1	243	1.4e-45	193.7	47.74	NA	NA	NA	NA	NA	NA	GO:0004386;NA	helicase activity;NA
adi2mcaRNA16840_R1	XP_020623047.1	332	3.4e-103	386	60.84	NA	NA	NA	NA	NA	NA	GO:0004930; GO:0007186; GO:0016021;NA	G protein-coupled receptor activity; G protein-coupled receptor signaling pathway; integral component of membrane;NA
adi2mcaRNA16840_R2	XP_020623047.1	340	1.8e-99	373.6	59.71	NA	NA	NA	NA	NA	NA	GO:0004930; GO:0007186; GO:0016021;NA	G protein-coupled receptor activity; G protein-coupled receptor signaling pathway; integral component of membrane;NA
adi2mcaRNA16840_R3	XP_020623047.1	342	7.7e-119	438	67.84	NA	NA	NA	NA	NA	NA	GO:0004930; GO:0007186; GO:0016021;NA	G protein-coupled receptor activity; G protein-coupled receptor signaling pathway; integral component of membrane;NA
adi2mcaRNA16840_R4	XP_020623047.1	310	6e-92	348.6	60	NA	NA	NA	NA	NA	NA	GO:0004930; GO:0007186; GO:0016021;NA	G protein-coupled receptor activity; G protein-coupled receptor signaling pathway; integral component of membrane;NA
adi2mcaRNA16840_R5	XP_020623047.1	317	4.6e-83	318.9	56.78	NA	NA	NA	NA	NA	NA	GO:0004930; GO:0007186; GO:0016021;NA	G protein-coupled receptor activity; G protein-coupled receptor signaling pathway; integral component of membrane;NA
adi2mcaRNA16840_R8	XP_029211435.1	344	6.6e-77	298.5	51.16	NA	NA	NA	NA	NA	NA	GO:0004930; GO:0007186; GO:0016021;NA	G protein-coupled receptor activity; G protein-coupled receptor signaling pathway; integral component of membrane;NA
adi2mcaRNA16846_R2	PFX31899.1	176	6e-69	270.8	74.43	A0A2B4SS10_STYPI	unreviewed	Helicase with zinc finger domain 2	Helz2 AWC38_SpisGene3263	Stylophora pistillata (Smooth cauliflower coral)	NA	GO:0005488; GO:0016787;GO:0003723;GO:0004386;GO:0004540;GO:0046872	binding; hydrolase activity;helicase activity [GO:0004386]; metal ion binding [GO:0046872]; ribonuclease activity [GO:0004540]; RNA binding [GO:0003723]
adi2mcaRNA16857_R0	XP_015762532.1	406	1.6e-129	473	62.81	NA	NA	NA	NA	NA	NA	GO:0006520; GO:0016829;NA	cellular amino acid metabolic process; lyase activity;NA
adi2mcaRNA1686_R3	XP_029200700.1	415	2.6e-69	273.1	NA	NA	NA	NA	NA	NA	NA	NA;NA	NA;NA
adi2mcaRNA16882_R0	XP_028417385.1	82	4.5e-11	79.3	NA	NA	NA	NA	NA	NA	NA	NA;NA	NA;NA
adi2mcaRNA16885_R0	WP_138513518.1	162	2.5e-13	86.3	35.19	NA	NA	NA	NA	NA	NA	GO:0008519; GO:0015696; GO:0016020;NA	ammonium transmembrane transporter activity; ammonium transport; membrane;NA
adi2mcaRNA16886_R0	XP_033733850.1	151	2.8e-14	90.1	35.1	NA	NA	NA	NA	NA	NA	GO:0005515;NA	protein binding;NA
adi2mcaRNA1688_R0	KXJ08302.1	454	1.4e-55	228	NA	NA	NA	NA	NA	NA	NA	NA;NA	NA;NA
adi2mcaRNA1688_R8	KXJ20251.1	317	7.5e-57	231.9	NA	NA	NA	NA	NA	NA	NA	NA;NA	NA;NA
adi2mcaRNA16897_R2	PFX22615.1	113	7.8e-38	167.2	NA	A0A2B4S297_STYPI	unreviewed	Cornifelin-like	cnfn AWC38_SpisGene12883	Stylophora pistillata (Smooth cauliflower coral)	NA	NA;NA	NA;NA
adi2mcaRNA16897_R3	PFX22615.1	115	5.2e-33	151.4	NA	A0A2B4S297_STYPI	unreviewed	Cornifelin-like	cnfn AWC38_SpisGene12883	Stylophora pistillata (Smooth cauliflower coral)	NA	NA;NA	NA;NA
adi2mcaRNA16909_R0	XP_022794893.1	212	1.7e-52	217.6	NA	NA	NA	NA	NA	NA	NA	NA;NA	NA;NA
adi2mcaRNA1691_R1	XP_032227723.1	92	9.5e-14	87.4	NA	NA	NA	NA	NA	NA	NA	NA;NA	NA;NA
adi2mcaRNA16920_R0	XP_027049832.1	1576	0	2062.3	68.65	NA	NA	NA	NA	NA	NA	GO:0005509;NA	calcium ion binding;NA
adi2mcaRNA16920_R1	XP_027049832.1	1576	0	1810.4	62.37	NA	NA	NA	NA	NA	NA	GO:0005509;NA	calcium ion binding;NA
adi2mcaRNA16921_R0	XP_015762573.1	2407	0	3216.4	NA	NA	NA	NA	NA	NA	NA	NA;NA	NA;NA
adi2mcaRNA16921_R1	XP_015762573.1	2436	0	3187.1	NA	NA	NA	NA	NA	NA	NA	NA;NA	NA;NA
adi2mcaRNA16923_R0	XP_029200919.1	2216	0	1748.4	48.96	NA	NA	NA	NA	NA	NA	GO:0004386;NA	helicase activity;NA
adi2mcaRNA16923_R1	XP_029200919.1	2223	0	1762.3	49.12	NA	NA	NA	NA	NA	NA	GO:0004386;NA	helicase activity;NA
adi2mcaRNA16924_R0	XP_022789480.1	672	6.4e-145	525.4	43.75	NA	NA	NA	NA	NA	NA	GO:0005262; GO:0016020; GO:0070588;NA	calcium channel activity; membrane; calcium ion transmembrane transport;NA
adi2mcaRNA16924_R2	XP_022789480.1	614	3.3e-122	449.9	41.86	NA	NA	NA	NA	NA	NA	GO:0005262; GO:0016020; GO:0070588;NA	calcium channel activity; membrane; calcium ion transmembrane transport;NA
adi2mcaRNA16924_R3	XP_022789480.1	396	4.5e-79	306.2	42.93	NA	NA	NA	NA	NA	NA	GO:0005262; GO:0016020; GO:0070588;NA	calcium channel activity; membrane; calcium ion transmembrane transport;NA
adi2mcaRNA16930_R0	XP_012992478.2	328	4.2e-103	385.6	57.93	NA	NA	NA	NA	NA	NA	GO:0004672; GO:0005524; GO:0006468;NA	protein kinase activity; ATP binding; protein phosphorylation;NA
adi2mcaRNA1693_R4	XP_015763707.1	227	1.6e-33	153.3	38.77	NA	NA	NA	NA	NA	NA	GO:0005509;NA	calcium ion binding;NA
adi2mcaRNA1693_R6	XP_015763707.1	199	4e-23	119	37.69	NA	NA	NA	NA	NA	NA	GO:0005509;NA	calcium ion binding;NA
adi2mcaRNA16940_R0	XP_031556997.1	329	8.1e-112	414.1	56.84	NA	NA	NA	NA	NA	NA	GO:0005515;NA	protein binding;NA
adi2mcaRNA16955_R0	XP_015753285.1	386	5.4e-171	612.5	76.42	NA	NA	NA	NA	NA	NA	GO:0003676; GO:0015074;NA	nucleic acid binding; DNA integration;NA
adi2mcaRNA16955_R2	XP_015753285.1	386	7.3e-138	502.3	66.32	NA	NA	NA	NA	NA	NA	GO:0003676;NA	nucleic acid binding;NA
adi2mcaRNA16955_R3	XP_015753285.1	426	1.9e-163	587.4	66.43	NA	NA	NA	NA	NA	NA	GO:0003676; GO:0015074;NA	nucleic acid binding; DNA integration;NA
adi2mcaRNA16955_R5	XP_015753285.1	387	5.5e-111	412.9	54.78	NA	NA	NA	NA	NA	NA	GO:0003676; GO:0015074;NA	nucleic acid binding; DNA integration;NA
adi2mcaRNA16955_R7	XP_015753285.1	368	5.7e-127	466.1	62.77	NA	NA	NA	NA	NA	NA	GO:0003676; GO:0015074;NA	nucleic acid binding; DNA integration;NA
adi2mcaRNA16955_R9	XP_015753285.1	368	3.3e-124	456.8	60.6	NA	NA	NA	NA	NA	NA	GO:0003676; GO:0015074;NA	nucleic acid binding; DNA integration;NA
adi2mcaRNA16969_R3	XP_029193877.1	220	8.6e-57	230.7	NA	NA	NA	NA	NA	NA	NA	NA;NA	NA;NA
adi2mcaRNA16992_R1	XP_015762637.1	440	1.5e-132	483.4	NA	NA	NA	NA	NA	NA	NA	NA;NA	NA;NA
adi2mcaRNA16994_R2	XP_029180906.1	580	7.6e-206	727.2	62.41	NA	NA	NA	NA	NA	NA	GO:0004713; GO:0005524; GO:0006468;NA	protein tyrosine kinase activity; ATP binding; protein phosphorylation;NA
adi2mcaRNA16994_R5	XP_029180906.1	604	4.7e-182	648.3	57.78	NA	NA	NA	NA	NA	NA	GO:0004713; GO:0005524; GO:0006468;NA	protein tyrosine kinase activity; ATP binding; protein phosphorylation;NA
adi2mcaRNA16994_R6	XP_029180906.1	519	4.8e-179	638.3	61.08	NA	NA	NA	NA	NA	NA	GO:0004713; GO:0005524; GO:0006468;NA	protein tyrosine kinase activity; ATP binding; protein phosphorylation;NA
adi2mcaRNA16994_R7	XP_029180906.1	530	2.2e-180	642.5	61.13	NA	NA	NA	NA	NA	NA	GO:0004713; GO:0005524; GO:0006468;NA	protein tyrosine kinase activity; ATP binding; protein phosphorylation;NA
adi2mcaRNA16994_R8	XP_029180906.1	540	1.3e-178	636.7	60.74	NA	NA	NA	NA	NA	NA	GO:0004713; GO:0005524; GO:0006468;NA	protein tyrosine kinase activity; ATP binding; protein phosphorylation;NA
adi2mcaRNA17004_R1	XP_029197461.1	108	3.7e-31	144.8	NA	NA	NA	NA	NA	NA	NA	NA;NA	NA;NA
adi2mcaRNA17009_R0	XP_020906139.1	189	8.5e-59	237.7	NA	NA	NA	NA	NA	NA	NA	NA;NA	NA;NA
adi2mcaRNA17028_R0	RMX47770.1	292	1.4e-44	190.7	NA	A0A3M6U2B3_9CNID	unreviewed	Uncharacterized protein	pdam_00011793	Pocillopora damicornis	NA	NA;GO:0016021	NA;integral component of membrane [GO:0016021]
adi2mcaRNA17030_R3	XP_020622987.1	296	2.2e-109	406	NA	NA	NA	NA	NA	NA	NA	NA;NA	NA;NA
adi2mcaRNA17035_R1	XP_015762690.1	390	7.7e-117	431	NA	NA	NA	NA	NA	NA	NA	NA;NA	NA;NA
adi2mcaRNA17035_R6	XP_015762686.1	364	3.5e-89	339	NA	NA	NA	NA	NA	NA	NA	NA;NA	NA;NA
adi2mcaRNA17035_R8	XP_015762686.1	297	1.6e-78	303.5	53.54	NA	NA	NA	NA	NA	NA	GO:0005201;NA	extracellular matrix structural constituent;NA
adi2mcaRNA17039_R0	XP_015762686.1	382	1.7e-121	446.4	58.9	NA	NA	NA	NA	NA	NA	GO:0005201;NA	extracellular matrix structural constituent;NA
adi2mcaRNA17039_R1	XP_015762686.1	386	3e-118	435.6	57.51	NA	NA	NA	NA	NA	NA	GO:0005201;NA	extracellular matrix structural constituent;NA
adi2mcaRNA17039_R3	XP_015762686.1	386	2.5e-112	416	NA	NA	NA	NA	NA	NA	NA	NA;NA	NA;NA
adi2mcaRNA17039_R4	XP_015762686.1	385	2.1e-111	412.9	55.58	NA	NA	NA	NA	NA	NA	GO:0005201;NA	extracellular matrix structural constituent;NA
adi2mcaRNA17039_R5	XP_015762686.1	380	2.4e-93	352.8	50.79	NA	NA	NA	NA	NA	NA	GO:0005201;NA	extracellular matrix structural constituent;NA
adi2mcaRNA17039_R8	XP_015762686.1	295	2.4e-81	312.8	54.58	NA	NA	NA	NA	NA	NA	GO:0005201;NA	extracellular matrix structural constituent;NA
adi2mcaRNA17040_R0	XP_031567128.1	496	3e-166	595.5	NA	NA	NA	NA	NA	NA	NA	NA;NA	NA;NA
adi2mcaRNA17040_R1	XP_031567128.1	496	6.1e-167	597.8	NA	NA	NA	NA	NA	NA	NA	NA;NA	NA;NA
adi2mcaRNA17040_R3	XP_031567128.1	485	2.4e-160	575.9	NA	NA	NA	NA	NA	NA	NA	NA;NA	NA;NA
adi2mcaRNA17040_R4	XP_031567128.1	496	7.5e-162	580.9	NA	NA	NA	NA	NA	NA	NA	NA;NA	NA;NA
adi2mcaRNA17045_R6	XP_029192770.1	214	1.7e-55	227.3	55.14	NA	NA	NA	NA	NA	NA	GO:0005515;NA	protein binding;NA
adi2mcaRNA17045_R8	XP_029192770.1	215	2.8e-53	219.9	54.88	NA	NA	NA	NA	NA	NA	GO:0005515;NA	protein binding;NA
adi2mcaRNA1705_R0	RMX45632.1	335	3.8e-88	335.5	NA	A0A3M6TW64_9CNID	unreviewed	Uncharacterized protein (Fragment)	pdam_00010605	Pocillopora damicornis	NA	NA;NA	NA;NA
adi2mcaRNA17068_R0	XP_030830840.1	203	3.8e-42	181.8	50.25	NA	NA	NA	NA	NA	NA	GO:0005515; GO:0006886; GO:0016192;NA	protein binding; intracellular protein transport; vesicle-mediated transport;NA
adi2mcaRNA1706_R5	KXJ10632.1	307	3.5e-53	219.2	39.74	NA	NA	NA	NA	NA	NA	GO:0004674; GO:0005524; GO:0006468;NA	protein serine/threonine kinase activity; ATP binding; protein phosphorylation;NA
adi2mcaRNA1706_R8	KXJ19526.1	434	6.8e-59	238.4	39.4	NA	NA	NA	NA	NA	NA	GO:0004674; GO:0005524; GO:0006468;NA	protein serine/threonine kinase activity; ATP binding; protein phosphorylation;NA
adi2mcaRNA1706_R9	KXJ19526.1	418	1.3e-33	154.5	30.14	NA	NA	NA	NA	NA	NA	GO:0004674; GO:0005524; GO:0006468;NA	protein serine/threonine kinase activity; ATP binding; protein phosphorylation;NA
adi2mcaRNA17072_R0	XP_022806828.1	389	2.5e-160	575.5	NA	NA	NA	NA	NA	NA	NA	NA;NA	NA;NA
adi2mcaRNA17078_R1	XP_015762705.1	126	2.9e-09	72.8	NA	NA	NA	NA	NA	NA	NA	NA;NA	NA;NA
adi2mcaRNA17081_R1	XP_020604311.1	333	1.2e-121	446.8	68.17	NA	NA	NA	NA	NA	NA	GO:0004983; GO:0007186; GO:0016021;NA	neuropeptide Y receptor activity; G protein-coupled receptor signaling pathway; integral component of membrane;NA
adi2mcaRNA17088_R2	XP_028515820.1	680	1.7e-73	287.7	NA	NA	NA	NA	NA	NA	NA	NA;NA	NA;NA
adi2mcaRNA17088_R3	XP_028515820.1	425	7.6e-53	218.8	NA	NA	NA	NA	NA	NA	NA	NA;NA	NA;NA
adi2mcaRNA17088_R4	XP_028515820.1	418	3.3e-38	169.9	NA	NA	NA	NA	NA	NA	NA	NA;NA	NA;NA
adi2mcaRNA17088_R5	XP_028515820.1	384	1.6e-42	184.1	NA	NA	NA	NA	NA	NA	NA	NA;NA	NA;NA
adi2mcaRNA17088_R6	XP_028515820.1	292	2.2e-27	133.7	NA	NA	NA	NA	NA	NA	NA	NA;NA	NA;NA
adi2mcaRNA17113_R1	XP_029213697.1	318	7.6e-99	370.9	55.35	NA	NA	NA	NA	NA	NA	GO:0005102; GO:0005576; GO:0007275; GO:0016055;NA	signaling receptor binding; extracellular region; multicellular organism development; Wnt signaling pathway;NA
adi2mcaRNA17116_R1	XP_020610580.1	521	1.3e-249	872.5	81.96	NA	NA	NA	NA	NA	NA	GO:0004791; GO:0045454; GO:0050660; GO:0055114;NA	thioredoxin-disulfide reductase activity; cell redox homeostasis; flavin adenine dinucleotide binding; oxidation-reduction process;NA
adi2mcaRNA17117_R0	XP_029206564.1	544	1.3e-150	543.5	67.65	NA	NA	NA	NA	NA	NA	GO:0005044; GO:0005509; GO:0016020;NA	scavenger receptor activity; calcium ion binding; membrane;NA
adi2mcaRNA17117_R3	XP_029206564.1	560	1e-86	331.3	43.39	NA	NA	NA	NA	NA	NA	GO:0005044; GO:0005509; GO:0016020;NA	scavenger receptor activity; calcium ion binding; membrane;NA
adi2mcaRNA17119_R0	XP_029206564.1	224	1e-83	320.9	67.86	NA	NA	NA	NA	NA	NA	GO:0005044; GO:0016020;NA	scavenger receptor activity; membrane;NA
adi2mcaRNA1711_R0	XP_022797727.1	1019	5e-237	831.2	54.96	NA	NA	NA	NA	NA	NA	GO:0005515;NA	protein binding;NA
adi2mcaRNA17125_R0	XP_019868739.1	358	4.7e-152	548.1	72.63	NA	NA	NA	NA	NA	NA	GO:0004707; GO:0005524; GO:0006468;NA	MAP kinase activity; ATP binding; protein phosphorylation;NA
adi2mcaRNA17125_R1	XP_017773385.1	225	4.5e-74	288.9	64	NA	NA	NA	NA	NA	NA	GO:0004707; GO:0005524; GO:0006468;NA	MAP kinase activity; ATP binding; protein phosphorylation;NA
adi2mcaRNA17128_R1	KPP76569.1	1004	7.2e-158	568.2	39.24	A0A0N8K227_SCLFO	unreviewed	Putative E3 ubiquitin-protein ligase HERC4 (Fragment)	Z043_104076	Scleropages formosus (Asian bonytongue) (Osteoglossum formosum)	NA	GO:0004842;GO:0004842	ubiquitin-protein transferase activity;ubiquitin-protein transferase activity [GO:0004842]
adi2mcaRNA17129_R0	XP_028513465.1	1070	1.1e-163	588.2	41.12	NA	NA	NA	NA	NA	NA	GO:0005515;NA	protein binding;NA
adi2mcaRNA1712_R1	XP_029179395.1	2251	0	3000.7	67.93	NA	NA	NA	NA	NA	NA	GO:0005509; GO:0005886; GO:0007156;NA	calcium ion binding; plasma membrane; homophilic cell adhesion via plasma membrane adhesion molecules;NA
adi2mcaRNA1712_R2	XP_029179395.1	1976	0	2620.5	67.91	NA	NA	NA	NA	NA	NA	GO:0005509; GO:0005886; GO:0007156;NA	calcium ion binding; plasma membrane; homophilic cell adhesion via plasma membrane adhesion molecules;NA
adi2mcaRNA17131_R0	RWS27072.1	103	4.8e-33	152.5	NA	A0A443SHV4_9ACAR	unreviewed	Lipin-3-like protein	B4U80_10409	Leptotrombidium deliense	NA	NA;NA	NA;NA
adi2mcaRNA17151_R1	XP_027036245.1	508	4.5e-50	209.1	NA	NA	NA	NA	NA	NA	NA	NA;NA	NA;NA
adi2mcaRNA17199_R0	XP_027059580.1	1382	1.4e-305	1059.7	54.27	NA	NA	NA	NA	NA	NA	GO:0004435; GO:0005509; GO:0006629; GO:0035556;NA	phosphatidylinositol phospholipase C activity; calcium ion binding; lipid metabolic process; intracellular signal transduction;NA
adi2mcaRNA17210_R1	XP_029211255.1	344	1.2e-86	330.5	54.65	NA	NA	NA	NA	NA	NA	GO:0004930; GO:0007186; GO:0016021;NA	G protein-coupled receptor activity; G protein-coupled receptor signaling pathway; integral component of membrane;NA
adi2mcaRNA17210_R2	XP_029211255.1	313	8e-86	327.8	56.87	NA	NA	NA	NA	NA	NA	GO:0004930; GO:0007186; GO:0016021;NA	G protein-coupled receptor activity; G protein-coupled receptor signaling pathway; integral component of membrane;NA
adi2mcaRNA17210_R3	XP_029211255.1	344	2.8e-86	329.3	54.36	NA	NA	NA	NA	NA	NA	GO:0004930; GO:0007186; GO:0016021;NA	G protein-coupled receptor activity; G protein-coupled receptor signaling pathway; integral component of membrane;NA
adi2mcaRNA17210_R4	XP_029211255.1	344	2.8e-78	302.8	51.45	NA	NA	NA	NA	NA	NA	GO:0004930; GO:0007186; GO:0016021;NA	G protein-coupled receptor activity; G protein-coupled receptor signaling pathway; integral component of membrane;NA
adi2mcaRNA17210_R5	XP_029211255.1	305	1.1e-84	323.9	57.05	NA	NA	NA	NA	NA	NA	GO:0004930; GO:0007186; GO:0016021;NA	G protein-coupled receptor activity; G protein-coupled receptor signaling pathway; integral component of membrane;NA
adi2mcaRNA17223_R0	XP_014663898.1	375	2e-53	220.3	32.53	NA	NA	NA	NA	NA	NA	GO:0005337; GO:0016021; GO:1901642;NA	nucleoside transmembrane transporter activity; integral component of membrane; nucleoside transmembrane transport;NA
adi2mcaRNA17223_R1	XP_014663898.1	460	4.2e-54	222.6	30	NA	NA	NA	NA	NA	NA	GO:0005337; GO:0016021; GO:1901642;NA	nucleoside transmembrane transporter activity; integral component of membrane; nucleoside transmembrane transport;NA
adi2mcaRNA17228_R2	XP_015776214.1	159	7.7e-54	221.1	NA	NA	NA	NA	NA	NA	NA	NA;NA	NA;NA
adi2mcaRNA17232_R2	PFX32339.1	770	6e-105	392.5	34.55	A0A2B4STA7_STYPI	unreviewed	HECT domain-containing protein	AWC38_SpisGene2805	Stylophora pistillata (Smooth cauliflower coral)	NA	GO:0003677; GO:0006310; GO:0015074;GO:0003677;GO:0004842	DNA binding; DNA recombination; DNA integration;DNA binding [GO:0003677]; ubiquitin-protein transferase activity [GO:0004842]
adi2mcaRNA17232_R3	PFX32339.1	809	4.2e-114	422.9	35.23	A0A2B4STA7_STYPI	unreviewed	HECT domain-containing protein	AWC38_SpisGene2805	Stylophora pistillata (Smooth cauliflower coral)	NA	GO:0003677; GO:0006310; GO:0015074;GO:0003677;GO:0004842	DNA binding; DNA recombination; DNA integration;DNA binding [GO:0003677]; ubiquitin-protein transferase activity [GO:0004842]
adi2mcaRNA17232_R4	PFX32339.1	820	5.1e-120	442.6	37.32	A0A2B4STA7_STYPI	unreviewed	HECT domain-containing protein	AWC38_SpisGene2805	Stylophora pistillata (Smooth cauliflower coral)	NA	GO:0003677; GO:0006310; GO:0015074;GO:0003677;GO:0004842	DNA binding; DNA recombination; DNA integration;DNA binding [GO:0003677]; ubiquitin-protein transferase activity [GO:0004842]
adi2mcaRNA17232_R5	PFX32339.1	832	6.2e-96	362.5	32.69	A0A2B4STA7_STYPI	unreviewed	HECT domain-containing protein	AWC38_SpisGene2805	Stylophora pistillata (Smooth cauliflower coral)	NA	GO:0003677; GO:0006310; GO:0015074;GO:0003677;GO:0004842	DNA binding; DNA recombination; DNA integration;DNA binding [GO:0003677]; ubiquitin-protein transferase activity [GO:0004842]
adi2mcaRNA17232_R6	PFX32339.1	778	2.4e-103	387.1	NA	A0A2B4STA7_STYPI	unreviewed	HECT domain-containing protein	AWC38_SpisGene2805	Stylophora pistillata (Smooth cauliflower coral)	NA	NA;GO:0003677;GO:0004842	NA;DNA binding [GO:0003677]; ubiquitin-protein transferase activity [GO:0004842]
adi2mcaRNA17232_R7	PFX32339.1	761	3.3e-94	356.7	NA	A0A2B4STA7_STYPI	unreviewed	HECT domain-containing protein	AWC38_SpisGene2805	Stylophora pistillata (Smooth cauliflower coral)	NA	NA;GO:0003677;GO:0004842	NA;DNA binding [GO:0003677]; ubiquitin-protein transferase activity [GO:0004842]
adi2mcaRNA17232_R8	PFX32339.1	781	2.2e-55	227.6	NA	A0A2B4STA7_STYPI	unreviewed	HECT domain-containing protein	AWC38_SpisGene2805	Stylophora pistillata (Smooth cauliflower coral)	NA	NA;GO:0003677;GO:0004842	NA;DNA binding [GO:0003677]; ubiquitin-protein transferase activity [GO:0004842]
adi2mcaRNA17232_R9	PFX32339.1	786	2.6e-85	327	NA	A0A2B4STA7_STYPI	unreviewed	HECT domain-containing protein	AWC38_SpisGene2805	Stylophora pistillata (Smooth cauliflower coral)	NA	NA;GO:0003677;GO:0004842	NA;DNA binding [GO:0003677]; ubiquitin-protein transferase activity [GO:0004842]
adi2mcaRNA17245_R4	XP_020624349.1	150	9.2e-30	140.6	NA	NA	NA	NA	NA	NA	NA	NA;NA	NA;NA
adi2mcaRNA17245_R6	XP_020624349.1	93	3.3e-24	122.5	NA	NA	NA	NA	NA	NA	NA	NA;NA	NA;NA
adi2mcaRNA17250_R2	XP_029179591.1	248	1.4e-23	120.9	NA	NA	NA	NA	NA	NA	NA	NA;NA	NA;NA
adi2mcaRNA17250_R3	XP_031567201.1	316	6e-25	125.6	NA	NA	NA	NA	NA	NA	NA	NA;NA	NA;NA
adi2mcaRNA17251_R1	XP_031573300.1	308	7.1e-86	328.2	52.6	NA	NA	NA	NA	NA	NA	GO:0003677; GO:0006310; GO:0015074;NA	DNA binding; DNA recombination; DNA integration;NA
adi2mcaRNA17251_R2	XP_031573300.1	316	2.7e-83	319.3	50.95	NA	NA	NA	NA	NA	NA	GO:0003677; GO:0006310; GO:0015074;NA	DNA binding; DNA recombination; DNA integration;NA
adi2mcaRNA17258_R8	XP_028513088.1	87	3.2e-15	91.3	NA	NA	NA	NA	NA	NA	NA	NA;NA	NA;NA
adi2mcaRNA17264_R0	XP_001639678.2	1106	0	1302.3	62.21	NA	NA	NA	NA	NA	NA	GO:0003676; GO:0004190; GO:0006508; GO:0008270; GO:0110165;NA	nucleic acid binding; aspartic-type endopeptidase activity; proteolysis; zinc ion binding; cellular anatomical entity;NA
adi2mcaRNA17264_R1	XP_001639678.2	1106	0	1275.4	61.66	NA	NA	NA	NA	NA	NA	GO:0003676; GO:0004190; GO:0006508; GO:0008270; GO:0110165;NA	nucleic acid binding; aspartic-type endopeptidase activity; proteolysis; zinc ion binding; cellular anatomical entity;NA
adi2mcaRNA17264_R2	XP_001639678.2	1110	0	1280	60.72	NA	NA	NA	NA	NA	NA	GO:0003676; GO:0008270; GO:0110165;NA	nucleic acid binding; zinc ion binding; cellular anatomical entity;NA
adi2mcaRNA17264_R4	XP_001639678.2	1087	0	1094.7	55.66	NA	NA	NA	NA	NA	NA	GO:0003676; GO:0004190; GO:0006508; GO:0008270;NA	nucleic acid binding; aspartic-type endopeptidase activity; proteolysis; zinc ion binding;NA
adi2mcaRNA17264_R5	XP_001639678.2	1098	0	1129.4	56.47	NA	NA	NA	NA	NA	NA	GO:0003676; GO:0008270; GO:0110165;NA	nucleic acid binding; zinc ion binding; cellular anatomical entity;NA
adi2mcaRNA17264_R6	XP_001639678.2	1098	3.2e-299	1038.5	53.83	NA	NA	NA	NA	NA	NA	GO:0003676; GO:0008270;NA	nucleic acid binding; zinc ion binding;NA
adi2mcaRNA17264_R7	XP_001639678.2	895	1.2e-294	1023.1	58.1	NA	NA	NA	NA	NA	NA	GO:0003676; GO:0008270; GO:0110165;NA	nucleic acid binding; zinc ion binding; cellular anatomical entity;NA
adi2mcaRNA17284_R0	XP_021355523.1	309	6.4e-41	178.7	NA	A0A210QL90_MIZYE	unreviewed	EIN3-binding F-box protein 1	KP79_PYT17532	Mizuhopecten yessoensis (Japanese scallop) (Patinopecten yessoensis)	NA	NA;NA	NA;NA
adi2mcaRNA17290_R3	KXJ19526.1	422	5.6e-69	271.9	41.71	NA	NA	NA	NA	NA	NA	GO:0004674; GO:0005524; GO:0006468;NA	protein serine/threonine kinase activity; ATP binding; protein phosphorylation;NA
adi2mcaRNA17290_R6	KXJ19526.1	388	2.7e-65	259.6	41.75	NA	NA	NA	NA	NA	NA	GO:0004674; GO:0005524; GO:0006468;NA	protein serine/threonine kinase activity; ATP binding; protein phosphorylation;NA
adi2mcaRNA17291_R7	XP_031556855.1	400	2e-97	366.3	NA	NA	NA	NA	NA	NA	NA	NA;NA	NA;NA
adi2mcaRNA17291_R9	XP_031556855.1	411	5.9e-89	338.2	NA	NA	NA	NA	NA	NA	NA	NA;NA	NA;NA
adi2mcaRNA17297_R0	XP_029203343.1	426	5.3e-170	608.2	NA	NA	NA	NA	NA	NA	NA	NA;NA	NA;NA
adi2mcaRNA17297_R1	XP_029203343.1	433	1.3e-152	550.4	NA	NA	NA	NA	NA	NA	NA	NA;NA	NA;NA
adi2mcaRNA17297_R2	XP_029203343.1	433	1.9e-156	563.1	NA	NA	NA	NA	NA	NA	NA	NA;NA	NA;NA
adi2mcaRNA17297_R5	XP_034084691.1	764	8.7e-82	315.5	NA	NA	NA	NA	NA	NA	NA	NA;NA	NA;NA
adi2mcaRNA17297_R7	KXJ29728.1	372	1.4e-81	314.3	NA	NA	NA	NA	NA	NA	NA	NA;NA	NA;NA
adi2mcaRNA17297_R9	KAE8741690.1	233	1.1e-40	177.6	NA	NA	NA	NA	NA	NA	NA	NA;NA	NA;NA
adi2mcaRNA17299_R4	XP_029203326.1	4326	0	4299.6	NA	NA	NA	NA	NA	NA	NA	NA;NA	NA;NA
adi2mcaRNA17322_R0	XP_029192116.1	80	7.4e-33	150.2	NA	NA	NA	NA	NA	NA	NA	NA;NA	NA;NA
[truncated: 53,519 more rows]

## Sheet: Table_S8
Table S8. Top 10 hits to developmental biomarkers (A) and methylation-related enzymes (B) in the M. capitata transcriptome. Results are sorted by order in Figures 6 (A) and 7 (B) followed by bitscore. Only the first entry for each enzyme was plotted to examine expression profiles.
[truncated: 75 more rows]
